# Supplementary material for: Endogenous Coriobacteriaceae enriched by a high-fat diet promotes colorectal tumorigenesis through the CPT1A-ERK axis
Source: NPJ Biofilms Microbiomes. 2024 Jan 20;10:5. doi: 10.1038/s41522-023-00472-7 (PMC10799938; doi:10.1038/s41522-023-00472-7)
Supplement: Supplementary file 2 — Supplementary Table 4 [file 41522_2023_472_MOESM2_ESM.xls]

## Sheet: otu_assign_taxon
Supplementary Table 4.OTU clustering analysis of 16s rRNA sequences
#OTUID	CD1	CD2	CD3	CD4	CD5	CD6	AOM1	AOM2	AOM3	AOM4	AOM5	AOM6	HFD1	HFD2	HFD3	HFD4	HFD5	HFD-AOM1	HFD-AOM2	HFD-AOM3	HFD-AOM4	HFD-AOM5	HFD-AOM6	Taxonomy
OTU5	367	331	72	67	792	1325	476	228	222	109	125	847	1192	3457	2071	22521	3280	300	1371	632	1147	1004	6306	k__Bacteria;p__Bacteroidetes;c__Bacteroidia;o__Bacteroidales;f__Bacteroidaceae;g__Bacteroides;s__acidifaciens
OTU95	4477	2578	2692	3465	2022	1640	261	761	44	335	1551	208	0	0	0	0	0	0	0	1	0	0	0	k__Bacteria;p__Bacteroidetes;c__Bacteroidia;o__Bacteroidales;f__S24-7
OTU6	1986	2733	5724	10731	882	1948	243	119	264	383	870	113	1	0	0	1	1	111	135	3105	38	0	7	k__Bacteria;p__Firmicutes;c__Bacilli;o__Lactobacillales;f__Lactobacillaceae;g__Lactobacillus
OTU1	0	0	0	0	0	0	0	1	0	0	0	0	1979	10310	2233	15	4051	614	8395	8517	8175	1970	3565	k__Bacteria;p__Actinobacteria;c__Coriobacteriia;o__Coriobacteriales;f__Coriobacteriaceae
OTU2	838	1526	512	330	447	1183	821	129	649	1092	95	842	752	1063	1185	7824	3521	393	987	163	289	108	146	k__Bacteria;p__Bacteroidetes;c__Bacteroidia;o__Bacteroidales;f__Bacteroidaceae;g__Bacteroides
OTU4	1329	1401	1595	424	155	1128	442	216	1038	84	193	269	1357	939	19749	24	85	3755	53	267	131	1042	9	k__Bacteria;p__TM7;c__TM7-3;o__CW040;f__F16
OTU3	1	1	0	1	0	0	0	0	2	0	0	2	2452	3187	685	10	648	2926	7910	3732	5880	7962	6279	k__Bacteria;p__Firmicutes;c__Clostridia;o__Clostridiales
OTU8	1277	2172	1865	1681	2606	3200	1123	792	598	1688	889	853	0	0	0	0	0	0	0	1	0	0	1	k__Bacteria;p__Bacteroidetes;c__Bacteroidia;o__Bacteroidales;f__S24-7
OTU7	2035	1683	4325	1033	329	1142	169	304	622	367	518	1044	68	877	629	49	38	822	8	897	207	60	95	k__Bacteria;p__Firmicutes;c__Bacilli;o__Lactobacillales;f__Lactobacillaceae;g__Lactobacillus
OTU20	11	100	133	108	189	180	268	39	285	381	43	254	1897	1676	619	388	7129	590	2957	530	1907	853	1913	k__Bacteria;p__Bacteroidetes;c__Bacteroidia;o__Bacteroidales;f__S24-7
OTU13	782	1135	1220	407	2125	1097	439	74	166	56	17	215	1	0	0	0	1	56	487	38	19	1	307	k__Bacteria;p__Bacteroidetes;c__Bacteroidia;o__Bacteroidales;f__S24-7
OTU23	314	570	864	716	1209	1295	339	298	86	565	1553	137	0	0	0	0	0	0	0	0	0	0	0	k__Bacteria;p__Bacteroidetes;c__Bacteroidia;o__Bacteroidales;f__S24-7
OTU16	26	213	411	29	1537	702	625	174	89	755	34	110	209	330	537	3842	720	98	122	48	112	29	172	k__Bacteria;p__Bacteroidetes;c__Bacteroidia;o__Bacteroidales;f__S24-7
OTU10	0	5	7	0	140	10	831	2395	223	71	2802	273	0	0	0	0	0	0	0	0	2	0	28	k__Bacteria;p__Verrucomicrobia;c__Verrucomicrobiae;o__Verrucomicrobiales;f__Verrucomicrobiaceae;g__Akkermansia;s__muciniphila
OTU30	287	509	646	318	967	917	94	795	113	124	822	129	0	1	0	2	0	2	408	23	10	43	60	k__Bacteria;p__Bacteroidetes;c__Bacteroidia;o__Bacteroidales;f__S24-7
OTU221	520	567	241	263	382	239	110	198	90	107	390	244	464	442	114	10	3913	69	1064	354	1180	408	1709	k__Bacteria;p__Bacteroidetes;c__Bacteroidia;o__Bacteroidales;f__S24-7
OTU9	453	524	388	443	446	146	9	164	3	25	92	16	317	847	871	221	2444	1239	2189	336	1024	279	236	k__Bacteria;p__Bacteroidetes;c__Bacteroidia;o__Bacteroidales;f__Odoribacteraceae;g__Odoribacter
OTU14	366	354	219	34	282	633	484	487	118	593	112	277	193	42	308	4035	76	8	132	2	45	5	30	k__Bacteria;p__Bacteroidetes;c__Bacteroidia;o__Bacteroidales;f__Bacteroidaceae;g__Bacteroides
OTU15	487	457	604	176	1137	968	195	175	124	356	198	1189	1	0	0	0	0	0	0	0	0	0	0	k__Bacteria;p__Bacteroidetes;c__Bacteroidia;o__Bacteroidales;f__Prevotellaceae;g__Prevotella
OTU11	868	1503	987	1406	929	455	176	676	417	157	285	46	41	123	417	38	55	1078	88	73	77	88	2	k__Bacteria;p__Bacteroidetes;c__Bacteroidia;o__Bacteroidales;f__Rikenellaceae
OTU12	313	297	241	191	226	129	150	91	42	146	37	57	1886	1632	1407	123	1165	3263	803	331	865	757	1780	k__Bacteria;p__Bacteroidetes;c__Bacteroidia;o__Bacteroidales;f__Rikenellaceae;g__AF12
OTU45	86	299	251	138	236	125	131	135	21	62	37	61	745	1367	550	88	756	88	530	2893	2873	269	70	k__Bacteria;p__Firmicutes;c__Erysipelotrichi;o__Erysipelotrichales;f__Erysipelotrichaceae;g__Allobaculum
OTU169	121	276	497	318	788	275	2908	318	280	869	91	538	1	0	0	0	0	0	9	0	0	0	0	k__Bacteria;p__Bacteroidetes;c__Bacteroidia;o__Bacteroidales;f__S24-7
OTU18	29	53	65	89	141	64	249	108	83	85	27	90	407	1426	86	819	1209	65	988	25	158	41	1490	k__Bacteria;p__Proteobacteria;c__Betaproteobacteria;o__Burkholderiales;f__Alcaligenaceae;g__Sutterella
OTU43	10	40	8	44	24	38	1	8	7	5	13	21	98	189	134	140	180	335	111	111	178	271	498	k__Bacteria;p__Bacteroidetes;c__Bacteroidia;o__Bacteroidales;f__S24-7
OTU17	3	33	8	62	4	21	1635	127	50	120	30	535	782	194	387	6	4	2223	6	11	7	5040	3	k__Bacteria;p__Firmicutes;c__Clostridia;o__Clostridiales
OTU52	101	239	448	261	720	276	2774	248	230	812	81	501	0	0	0	0	0	0	4	0	0	0	0	k__Bacteria;p__Bacteroidetes;c__Bacteroidia;o__Bacteroidales;f__S24-7
OTU338	401	318	422	227	558	453	704	821	262	520	764	272	5	1	2	0	293	1	127	0	20	0	0	k__Bacteria;p__Bacteroidetes;c__Bacteroidia;o__Bacteroidales;f__S24-7
OTU19	622	973	708	841	571	708	776	1608	338	285	1614	344	0	0	0	0	0	0	0	0	0	0	0	k__Bacteria;p__Bacteroidetes;c__Bacteroidia;o__Bacteroidales;f__S24-7
OTU67	173	63	499	82	182	169	878	55	1045	194	37	386	1885	192	21	52	78	320	552	63	242	902	714	k__Bacteria;p__Firmicutes;c__Clostridia;o__Clostridiales;f__Ruminococcaceae;g__Oscillospira
OTU26	0	0	0	0	0	0	13	5	7	0	1	4	363	4149	488	323	936	190	926	611	2644	534	32	k__Bacteria;p__Firmicutes;c__Clostridia;o__Clostridiales;f__Peptostreptococcaceae
OTU28	2502	24	5	0	0	266	0	1	0	0	1	1	0	1	0	1	0	0	0	0	0	0	0	k__Bacteria;p__Firmicutes;c__Clostridia;o__Clostridiales
OTU62	34	87	10	58	47	125	501	46	162	298	23	368	0	0	1	0	0	3	14	2	10	7	35	k__Bacteria;p__Bacteroidetes;c__Bacteroidia;o__Bacteroidales;f__S24-7
OTU25	119	97	77	149	147	68	143	74	86	130	270	139	440	190	246	254	1855	116	121	45	99	67	362	k__Bacteria;p__Bacteroidetes;c__Bacteroidia;o__Bacteroidales;f__S24-7
OTU465	797	954	785	1122	377	251	277	180	9	284	124	20	0	0	0	0	0	0	0	0	0	0	0	k__Bacteria;p__Bacteroidetes;c__Bacteroidia;o__Bacteroidales;f__Rikenellaceae
OTU33	13	336	1174	579	1419	936	10	27	1	11	8	7	49	36	82	317	10	49	7	146	26	27	56	k__Bacteria;p__Bacteroidetes;c__Bacteroidia;o__Bacteroidales;f__S24-7
OTU27	5	1	554	441	246	1384	3104	245	96	10	70	345	0	0	0	0	0	0	0	0	0	0	0	k__Bacteria;p__Firmicutes;c__Clostridia;o__Clostridiales
OTU31	111	99	140	924	31	115	2328	1653	319	952	165	387	0	0	0	0	0	0	0	0	0	0	0	k__Bacteria;p__Firmicutes;c__Clostridia;o__Clostridiales
OTU24	451	682	566	346	241	115	1226	232	616	434	64	397	3	3	2	0	0	0	0	24	3	7	0	k__Bacteria;p__Proteobacteria;c__Deltaproteobacteria;o__Desulfovibrionales;f__Desulfovibrionaceae;g__Desulfovibrio
OTU100	165	132	166	358	270	153	427	121	247	83	313	189	97	150	42	51	678	77	185	149	134	198	575	k__Bacteria;p__Bacteroidetes;c__Bacteroidia;o__Bacteroidales;f__S24-7
OTU22	18	115	90	489	103	245	780	112	1577	453	339	966	132	56	5	37	21	86	8	13	15	21	10	k__Bacteria;p__Firmicutes;c__Clostridia;o__Clostridiales;f__Lachnospiraceae
OTU21	149	10	606	64	195	239	10	0	377	2	12	11	5129	23	2	1	509	11	446	180	492	1171	77	k__Bacteria;p__Firmicutes;c__Clostridia;o__Clostridiales
OTU498	179	1786	106	967	177	185	1007	1118	108	77	260	157	1	0	0	0	0	0	0	1	0	0	0	k__Bacteria;p__Firmicutes;c__Clostridia;o__Clostridiales
OTU41	90	289	197	41	363	181	715	276	94	169	501	305	2	4	0	0	10	2	3	4	2	3	3	k__Bacteria;p__Bacteroidetes;c__Bacteroidia;o__Bacteroidales;f__S24-7
OTU39	366	160	203	101	145	133	24	44	20	0	3	21	0	0	26	1	0	141	1	469	9	9	0	k__Bacteria;p__Firmicutes;c__Clostridia;o__Clostridiales
OTU58	562	1094	306	122	172	217	325	170	185	160	198	183	86	223	501	5	294	689	65	82	48	109	27	k__Bacteria;p__Firmicutes;c__Clostridia;o__Clostridiales;f__Ruminococcaceae;g__Oscillospira
OTU32	2	0	0	0	0	0	0	0	0	0	0	0	1520	234	88	3	168	569	990	29	626	2699	1974	k__Bacteria;p__Firmicutes;c__Clostridia;o__Clostridiales;f__Lachnospiraceae
OTU36	193	120	286	204	65	221	917	62	841	180	161	535	873	247	5	106	61	229	220	11	137	273	123	k__Bacteria;p__Firmicutes;c__Clostridia;o__Clostridiales;f__Dehalobacteriaceae;g__Dehalobacterium
OTU159	424	396	338	1556	77	153	310	177	308	39	128	58	1266	96	8	15	26	46	14	8	19	103	133	k__Bacteria;p__Firmicutes;c__Clostridia;o__Clostridiales
OTU78	139	394	135	176	225	200	110	17	81	49	6	163	314	249	246	807	653	68	73	49	79	134	375	k__Bacteria;p__Bacteroidetes;c__Bacteroidia;o__Bacteroidales;f__S24-7
OTU48	33	39	318	151	53	25	33	26	12	4	32	15	1	2	3	0	0	3	1688	1575	115	1	3	k__Bacteria;p__Firmicutes;c__Bacilli;o__Lactobacillales;f__Lactobacillaceae;g__Lactobacillus;s__reuteri
OTU40	0	0	0	0	0	0	860	56	20	8	24	3298	0	0	0	0	0	0	3	2	1	2	1	k__Bacteria;p__Firmicutes;c__Clostridia;o__Clostridiales
OTU55	170	77	38	54	155	74	281	61	804	500	119	384	1	0	0	1	0	1	0	0	1	0	0	k__Bacteria;p__Firmicutes;c__Clostridia;o__Clostridiales
OTU72	1	23	9	25	22	11	220	46	107	88	36	398	0	0	0	0	0	0	0	1	0	0	0	k__Bacteria;p__Bacteroidetes;c__Bacteroidia;o__Bacteroidales;f__S24-7
OTU34	29	2	22	28	1	1	0	37	31	88	25	16	2661	246	46	106	154	381	298	333	342	1218	183	k__Bacteria;p__Proteobacteria;c__Deltaproteobacteria;o__Desulfovibrionales;f__Desulfovibrionaceae;g__Desulfovibrio
OTU37	265	293	179	220	137	176	118	131	179	226	165	149	62	102	67	82	98	157	2	36	45	66	150	k__Bacteria;p__Bacteroidetes;c__Bacteroidia;o__Bacteroidales;f__Bacteroidaceae;g__Bacteroides
OTU38	0	2	6	2	3	6	28	9	139	23	8	1130	60	34	246	3413	82	4	112	2	103	1	313	k__Bacteria;p__Bacteroidetes;c__Bacteroidia;o__Bacteroidales;f__Bacteroidaceae;g__Bacteroides
OTU370	112	169	402	19	347	156	611	135	83	29	88	119	0	0	0	0	0	0	0	0	0	0	0	k__Bacteria;p__Bacteroidetes;c__Bacteroidia;o__Bacteroidales;f__S24-7
OTU35	376	408	267	421	311	209	4	1	0	2	0	48	0	0	0	0	0	0	0	0	0	0	0	k__Bacteria;p__Bacteroidetes;c__Bacteroidia;o__Bacteroidales;f__Odoribacteraceae;g__Odoribacter
OTU42	11	107	0	2	1	4	221	29	32	160	40	129	63	364	154	803	382	638	179	84	232	333	218	k__Bacteria;p__Bacteroidetes;c__Bacteroidia;o__Bacteroidales;f__Rikenellaceae
OTU50	59	10	66	51	15	37	92	30	148	96	22	54	1924	172	145	45	130	417	237	85	652	517	85	k__Bacteria;p__Firmicutes;c__Clostridia;o__Clostridiales;f__Ruminococcaceae;g__Oscillospira
OTU450	20	136	120	121	105	82	82	35	46	87	42	48	46	130	390	0	591	77	258	2	265	104	4	k__Bacteria;p__Bacteroidetes;c__Bacteroidia;o__Bacteroidales;f__S24-7
OTU29	5	0	1	0	3	7	0	9	1	1	11	5	33	1751	62	954	81	10	905	113	83	72	892	k__Bacteria;p__Firmicutes;c__Erysipelotrichi;o__Erysipelotrichales;f__Erysipelotrichaceae
OTU310	14	22	53	16	2	20	260	94	134	57	142	258	686	102	21	77	23	651	82	54	69	224	137	k__Bacteria;p__Firmicutes;c__Clostridia;o__Clostridiales;f__Lachnospiraceae
OTU61	134	238	128	396	38	58	152	50	277	73	18	150	833	262	51	23	48	128	47	128	417	629	136	k__Bacteria;p__Firmicutes;c__Clostridia;o__Clostridiales
OTU49	92	74	109	103	311	136	187	76	101	266	50	133	3	7	34	2	614	2	81	7	58	49	221	k__Bacteria;p__Bacteroidetes;c__Bacteroidia;o__Bacteroidales;f__S24-7
OTU54	161	36	37	87	353	184	59	171	74	5	236	58	68	66	40	25	43	31	29	8	31	48	62	k__Bacteria;p__Bacteroidetes;c__Bacteroidia;o__Bacteroidales;f__Rikenellaceae
OTU101	15	53	24	136	149	43	353	94	102	195	204	202	0	0	0	0	0	0	0	0	0	1	0	k__Bacteria;p__Bacteroidetes;c__Bacteroidia;o__Bacteroidales;f__S24-7
OTU53	61	128	26	27	83	32	125	122	68	458	23	53	0	0	0	0	0	0	0	0	0	0	0	k__Bacteria;p__Firmicutes;c__Clostridia;o__Clostridiales;f__Ruminococcaceae
OTU51	86	190	50	103	76	67	22	99	55	56	25	88	452	853	651	41	364	25	65	144	86	43	100	k__Bacteria;p__Firmicutes;c__Bacilli;o__Lactobacillales;f__Streptococcaceae;g__Streptococcus
OTU46	175	14	5	183	216	123	1288	55	1977	26	6	255	3	0	0	0	0	1	0	0	0	0	1	k__Bacteria;p__Firmicutes;c__Clostridia;o__Clostridiales
OTU90	679	187	147	58	64	73	19	75	55	10	29	27	504	3	9	0	4	96	188	589	20	58	0	k__Bacteria;p__Firmicutes;c__Clostridia;o__Clostridiales
OTU47	42	32	28	9	42	33	114	122	39	98	186	132	95	121	75	1144	354	2	64	13	53	45	100	k__Bacteria;p__Bacteroidetes;c__Bacteroidia;o__Bacteroidales;f__Porphyromonadaceae;g__Parabacteroides
OTU44	51	59	311	307	71	156	386	44	300	2	13	561	0	0	0	0	0	0	1	0	1	0	0	k__Bacteria;p__Firmicutes;c__Clostridia;o__Clostridiales;f__Ruminococcaceae
OTU91	232	19	252	21	55	48	452	238	160	19	8	271	0	1	0	0	0	0	0	0	0	0	0	k__Bacteria;p__Firmicutes;c__Clostridia;o__Clostridiales
OTU73	53	73	100	154	47	59	178	60	328	258	34	267	200	38	16	4	0	90	9	51	24	162	62	k__Bacteria;p__Firmicutes;c__Clostridia;o__Clostridiales;f__Lachnospiraceae
OTU204	5	75	355	133	202	146	25	6	473	585	3	5	0	0	0	1	0	0	1	0	2	1	0	k__Bacteria;p__Firmicutes;c__Clostridia;o__Clostridiales
OTU65	11	52	319	100	840	621	12	50	8	3	0	5	0	0	0	0	0	0	0	0	0	1	0	k__Bacteria;p__Firmicutes;c__Clostridia;o__Clostridiales
OTU83	86	224	66	134	42	74	52	139	29	68	121	41	0	0	1	0	19	0	12	1	6	0	2	k__Bacteria;p__Bacteroidetes;c__Bacteroidia;o__Bacteroidales;f__S24-7
OTU85	50	97	71	187	152	64	83	71	58	106	74	302	30	33	3	0	123	14	0	0	1	0	1	k__Bacteria;p__Bacteroidetes;c__Bacteroidia;o__Bacteroidales;f__S24-7
OTU70	16	6	21	20	14	26	482	92	923	339	40	239	18	6	0	0	0	23	13	15	39	11	7	k__Bacteria;p__Firmicutes;c__Clostridia;o__Clostridiales;f__Lachnospiraceae
OTU59	14	49	28	55	33	16	38	3	36	58	73	39	485	154	13	95	0	1478	26	0	8	9	0	k__Bacteria;p__Firmicutes;c__Clostridia;o__Clostridiales;f__Ruminococcaceae
OTU57	801	2	1	0	0	20	0	193	9	4	1	0	0	0	0	0	0	0	0	1	0	0	0	k__Bacteria;p__Firmicutes;c__Clostridia;o__Clostridiales
OTU75	32	4	2	25	2	0	0	155	89	32	4	4	2	4	0	0	0	6	521	46	3	0	9	k__Bacteria;p__Firmicutes;c__Clostridia;o__Clostridiales
OTU69	111	12	44	100	21	130	222	23	231	17	14	85	238	24	8	67	2	188	46	2	14	59	20	k__Bacteria;p__Firmicutes;c__Clostridia;o__Clostridiales;f__Lachnospiraceae;g__Coprococcus
OTU388	56	49	64	37	73	36	15	183	18	41	226	34	0	0	0	0	0	0	0	0	0	0	0	k__Bacteria;p__Bacteroidetes;c__Bacteroidia;o__Bacteroidales;f__S24-7
OTU106	69	8	46	62	10	35	133	22	756	137	37	280	92	16	6	8	26	40	21	10	19	15	10	k__Bacteria;p__Firmicutes;c__Clostridia;o__Clostridiales;f__Lachnospiraceae;g__Ruminococcus;s__gnavus
OTU87	13	14	15	15	15	8	19	0	3	14	0	16	2114	11	4	14	6	7	6	0	13	5	19	k__Bacteria;p__Deferribacteres;c__Deferribacteres;o__Deferribacterales;f__Deferribacteraceae;g__Mucispirillum;s__schaedleri
OTU56	10	308	12	25	34	22	3	0	6	10	0	45	1405	79	26	170	37	1	1	2	5	6	31	k__Bacteria;p__Proteobacteria;c__Epsilonproteobacteria;o__Campylobacterales;f__Helicobacteraceae;g__Helicobacter
OTU60	0	0	0	0	0	0	121	23	55	45	1	183	0	0	0	0	0	0	1	1	0	0	0	k__Bacteria;p__Firmicutes;c__Clostridia;o__Clostridiales;f__Lachnospiraceae;g__Coprococcus
OTU117	121	13	143	80	101	21	197	26	67	55	34	81	121	1	1	1	26	4	23	0	12	4	11	k__Bacteria;p__Firmicutes;c__Clostridia;o__Clostridiales;f__Ruminococcaceae
OTU93	404	30	80	24	18	39	359	50	160	322	19	151	0	0	0	0	0	0	0	0	0	0	0	k__Bacteria;p__Firmicutes;c__Clostridia;o__Clostridiales;f__Lachnospiraceae;g__Ruminococcus;s__gnavus
OTU63	193	276	37	0	355	7	232	18	159	47	15	307	0	0	0	0	0	0	0	0	0	0	0	k__Bacteria;p__Firmicutes;c__Clostridia;o__Clostridiales;f__Ruminococcaceae;g__Oscillospira
OTU402	64	82	89	120	94	86	42	5	16	8	6	29	14	1	4	0	320	14	67	8	18	73	49	k__Bacteria;p__Bacteroidetes;c__Bacteroidia;o__Bacteroidales;f__S24-7
OTU74	11	12	314	21	8	116	60	79	158	11	4	161	0	0	0	0	2	1	1	0	1	2	0	k__Bacteria;p__Firmicutes;c__Clostridia;o__Clostridiales
OTU141	93	54	33	104	36	14	152	25	82	48	72	89	209	14	14	0	5	6	48	0	25	10	38	k__Bacteria;p__Firmicutes;c__Clostridia;o__Clostridiales;f__Ruminococcaceae;g__Oscillospira
OTU116	26	42	41	38	7	26	38	19	13	10	27	6	226	152	54	30	85	188	194	109	175	245	123	k__Bacteria;p__Firmicutes;c__Clostridia;o__Clostridiales;f__Dehalobacteriaceae;g__Dehalobacterium
OTU66	82	114	120	145	79	63	81	31	26	20	20	47	14	58	339	0	2	25	0	0	2	52	0	k__Bacteria;p__Firmicutes;c__Clostridia;o__Clostridiales;f__Ruminococcaceae
OTU80	90	1	0	0	0	6	882	222	114	6	38	153	0	0	0	0	0	2	0	1	0	0	0	k__Bacteria;p__Firmicutes;c__Clostridia;o__Clostridiales
OTU64	330	37	212	21	33	1123	23	2	277	16	2	57	0	0	0	0	1	0	1	0	0	0	0	k__Bacteria;p__Firmicutes;c__Clostridia;o__Clostridiales;f__Ruminococcaceae;g__Oscillospira
OTU466	4	22	32	44	69	30	14	10	14	27	13	6	33	79	88	41	89	12	118	1	113	40	30	k__Bacteria;p__Bacteroidetes;c__Bacteroidia;o__Bacteroidales;f__S24-7
OTU132	83	63	61	192	19	32	10	133	48	143	4	9	10	11	0	1	0	19	2	3	6	16	2	k__Bacteria;p__Firmicutes;c__Clostridia;o__Clostridiales;f__Lachnospiraceae
OTU468	26	109	31	218	23	18	41	82	64	91	77	44	0	0	0	0	0	0	0	23	2	0	0	k__Bacteria;p__Firmicutes;c__Clostridia;o__Clostridiales
OTU98	38	82	49	29	21	62	176	8	70	8	21	66	11	0	0	0	0	0	0	0	0	0	1	k__Bacteria;p__Firmicutes;c__Clostridia;o__Clostridiales
OTU79	197	0	1	0	0	0	1313	53	7	4	37	102	0	0	0	0	0	0	0	0	0	0	0	k__Bacteria;p__Firmicutes;c__Clostridia;o__Clostridiales
OTU177	0	2	2	3	1	0	449	76	31	50	110	80	0	0	0	0	0	0	0	0	0	0	0	k__Bacteria;p__Bacteroidetes;c__Bacteroidia;o__Bacteroidales;f__S24-7
OTU77	65	109	48	167	47	89	63	86	102	170	158	148	55	4	1	0	1	0	0	1	0	0	0	k__Bacteria;p__Firmicutes;c__Clostridia;o__Clostridiales;f__Lachnospiraceae
OTU119	0	6	17	31	5	11	1	29	1	8	35	16	0	0	0	0	0	0	0	0	0	0	0	k__Bacteria;p__Firmicutes;c__Clostridia;o__Clostridiales
OTU71	0	0	0	0	0	0	439	117	139	438	66	640	0	0	0	0	0	0	0	0	0	0	0	k__Bacteria;p__Proteobacteria;c__Epsilonproteobacteria;o__Campylobacterales;f__Helicobacteraceae
OTU76	14	25	38	7	3	56	0	0	4	0	0	1	61	514	73	42	59	111	0	94	35	49	335	k__Bacteria;p__Proteobacteria;c__Gammaproteobacteria;o__Enterobacteriales;f__Enterobacteriaceae
OTU390	22	80	160	26	176	251	29	17	33	92	16	25	27	31	1	0	53	51	19	8	10	22	28	k__Bacteria;p__Bacteroidetes;c__Bacteroidia;o__Bacteroidales;f__S24-7
OTU97	32	13	19	17	115	60	30	117	49	27	8	124	4	0	0	1	2	2	0	0	0	1	1	k__Bacteria;p__Firmicutes;c__Clostridia;o__Clostridiales;f__Ruminococcaceae;g__Ruminococcus
OTU102	0	0	0	0	0	0	41	5	6	14	0	13	0	0	0	0	0	0	0	0	0	0	0	k__Bacteria;p__Proteobacteria;c__Betaproteobacteria;o__Burkholderiales;f__Alcaligenaceae;g__Sutterella
OTU88	10	75	65	206	17	1	0	146	322	17	202	50	24	0	1	0	1	45	0	0	0	9	2	k__Bacteria;p__Firmicutes;c__Clostridia;o__Clostridiales
OTU142	58	79	125	56	14	40	83	5	43	82	12	112	256	28	9	11	2	104	15	14	26	55	58	k__Bacteria;p__Firmicutes;c__Clostridia;o__Clostridiales;f__Lachnospiraceae
OTU372	43	77	56	13	47	59	37	75	12	33	107	36	0	0	0	0	0	0	0	0	0	0	0	k__Bacteria;p__Bacteroidetes;c__Bacteroidia;o__Bacteroidales;f__S24-7
OTU125	12	37	8	43	4	8	85	40	9	1	5	17	1	6	0	0	0	0	0	0	0	0	0	k__Bacteria;p__Firmicutes;c__Clostridia;o__Clostridiales
OTU161	96	139	98	35	38	82	68	15	49	39	32	40	11	1	6	0	18	3	18	0	5	0	0	k__Bacteria;p__Firmicutes;c__Clostridia;o__Clostridiales;f__Ruminococcaceae;g__Oscillospira
OTU160	14	54	26	16	41	38	12	7	10	5	38	8	244	73	256	28	101	74	37	55	86	50	2	k__Bacteria;p__Actinobacteria;c__Coriobacteriia;o__Coriobacteriales;f__Coriobacteriaceae;g__Adlercreutzia
OTU110	41	15	7	123	17	0	108	35	191	124	372	126	0	0	0	0	0	0	0	0	0	0	0	k__Bacteria;p__Firmicutes;c__Clostridia;o__Clostridiales;f__Lachnospiraceae
OTU139	0	0	7	0	14	1	1	2	4	12	0	0	0	0	0	0	0	0	488	777	143	15	136	k__Bacteria;p__Firmicutes;c__Erysipelotrichi;o__Erysipelotrichales;f__Erysipelotrichaceae;g__Allobaculum
OTU82	0	0	0	0	0	0	0	0	0	0	0	0	0	0	0	0	0	0	0	0	0	0	0	k__Bacteria;p__Firmicutes;c__Clostridia;o__Clostridiales;f__Ruminococcaceae
OTU551	4	1	0	0	0	1	2	306	24	20	3	11	0	0	0	0	0	3	1	1	0	3	0	k__Bacteria;p__Firmicutes;c__Clostridia;o__Clostridiales
OTU581	116	18	67	14	13	47	3	64	4	1	5	2	0	0	6	0	0	10	69	57	430	101	58	k__Bacteria;p__Firmicutes;c__Clostridia;o__Clostridiales
OTU104	9	2	11	7	6	5	32	3	13	15	1	24	467	18	18	29	51	78	66	9	99	145	119	k__Bacteria;p__Proteobacteria;c__Deltaproteobacteria;o__Desulfovibrionales;f__Desulfovibrionaceae;g__Bilophila
OTU135	83	29	68	20	53	30	164	18	134	345	10	104	46	1	1	0	4	15	17	4	4	8	16	k__Bacteria;p__Firmicutes;c__Clostridia;o__Clostridiales;f__Ruminococcaceae;g__Oscillospira
OTU96	2	157	154	14	18	23	244	83	90	128	11	95	0	0	0	0	0	0	0	0	0	0	0	k__Bacteria;p__Firmicutes;c__Clostridia;o__Clostridiales
OTU114	128	78	79	101	44	22	32	71	55	51	6	24	0	0	0	0	0	10	16	45	18	41	94	k__Bacteria;p__Bacteroidetes;c__Bacteroidia;o__Bacteroidales;f__S24-7
OTU68	131	49	46	135	79	65	11	0	2	0	50	11	0	0	0	0	0	0	0	0	0	0	0	Unassigned
OTU81	31	232	38	170	41	30	6	16	11	10	28	13	60	82	44	0	25	42	26	86	52	57	6	k__Bacteria;p__Actinobacteria;c__Coriobacteriia;o__Coriobacteriales;f__Coriobacteriaceae;g__Adlercreutzia
OTU140	49	17	28	37	42	47	44	4	34	36	7	22	146	38	6	11	23	97	73	2	73	37	25	k__Bacteria;p__Firmicutes;c__Clostridia;o__Clostridiales;f__Ruminococcaceae;g__Ruminococcus
OTU157	27	6	74	22	36	8	61	17	296	81	18	46	18	0	1	0	0	2	7	0	4	18	2	k__Bacteria;p__Firmicutes;c__Clostridia;o__Clostridiales
OTU84	24	31	17	19	19	14	2	14	9	4	5	11	63	127	146	95	20	28	218	214	117	28	3	k__Bacteria;p__Actinobacteria;c__Coriobacteriia;o__Coriobacteriales;f__Coriobacteriaceae;g__Adlercreutzia
OTU190	5	133	252	27	6	14	3	3	6	14	0	7	64	1	0	0	0	90	3	0	0	0	0	k__Bacteria;p__Firmicutes;c__Clostridia;o__Clostridiales
OTU99	1	10	38	265	19	9	0	0	3	0	129	40	0	0	0	0	0	0	0	0	0	0	0	k__Bacteria;p__Firmicutes;c__Clostridia;o__Clostridiales
OTU154	56	10	45	6	17	25	57	2	88	19	1	24	226	44	4	0	4	27	157	7	56	63	71	k__Bacteria;p__Firmicutes;c__Clostridia;o__Clostridiales;f__Ruminococcaceae;g__Oscillospira
OTU86	3	0	3	3	3	7	20	2	6	2	2	15	834	11	20	30	36	80	11	21	10	8	56	k__Bacteria;p__Firmicutes;c__Clostridia;o__Clostridiales
OTU624	0	10	2	119	10	1	5	1	3	1	3	2	0	0	0	0	0	0	0	0	0	0	0	k__Bacteria;p__Firmicutes;c__Clostridia;o__Clostridiales
OTU108	6	4	13	9	1	6	10	1	0	8	0	4	901	8	3	2	1	0	1	0	8	2	4	k__Bacteria;p__Deferribacteres;c__Deferribacteres;o__Deferribacterales;f__Deferribacteraceae;g__Mucispirillum;s__schaedleri
OTU149	90	20	57	5	70	128	83	51	40	7	3	60	21	28	44	0	0	0	0	0	0	0	0	k__Bacteria;p__Firmicutes;c__Clostridia;o__Clostridiales
OTU143	44	11	28	10	149	28	45	3	94	12	3	60	126	4	4	3	1	2	14	0	1	11	10	k__Bacteria;p__Firmicutes;c__Clostridia;o__Clostridiales
OTU103	0	0	1	0	0	0	132	173	37	4	6	92	6	98	26	0	0	0	0	2	0	0	3	k__Bacteria;p__Firmicutes;c__Clostridia;o__Clostridiales;f__Lachnospiraceae;g__Dorea
OTU269	34	2	17	23	29	10	95	7	60	19	13	23	118	15	7	15	5	53	75	6	17	29	100	k__Bacteria;p__Firmicutes;c__Clostridia;o__Clostridiales;f__Ruminococcaceae;g__Oscillospira
OTU145	17	1	3	8	2	6	33	4	34	4	0	8	325	25	0	5	4	164	44	7	22	277	26	k__Bacteria;p__Firmicutes;c__Clostridia;o__Clostridiales;f__Ruminococcaceae
OTU109	4	21	3	28	2	8	268	94	33	3	5	25	0	0	0	0	0	0	0	0	0	0	0	k__Bacteria;p__Firmicutes;c__Clostridia;o__Clostridiales
OTU89	0	4	0	0	0	0	0	0	0	0	0	0	282	228	19	58	103	23	102	1	151	157	18	k__Bacteria;p__Firmicutes;c__Clostridia;o__Clostridiales;f__Ruminococcaceae
OTU126	0	0	0	0	1	0	40	7	51	24	3	83	6	0	11	22	0	0	0	0	46	6	3	k__Bacteria;p__Bacteroidetes;c__Bacteroidia;o__Bacteroidales;f__Rikenellaceae
OTU178	24	54	25	72	23	28	61	33	79	40	13	57	14	12	3	0	0	0	0	0	0	0	1	k__Bacteria;p__Firmicutes;c__Clostridia;o__Clostridiales;f__Ruminococcaceae;g__Ruminococcus
OTU151	18	36	41	9	24	121	49	157	38	24	2	37	0	0	0	0	0	0	0	0	0	0	0	k__Bacteria;p__Firmicutes;c__Clostridia;o__Clostridiales
OTU121	34	118	73	59	30	24	35	15	27	27	7	28	0	0	0	0	0	23	6	11	7	15	0	k__Bacteria;p__Actinobacteria;c__Coriobacteriia;o__Coriobacteriales;f__Coriobacteriaceae;g__Adlercreutzia
OTU118	11	0	56	1	40	8	52	20	12	6	2	18	0	0	0	0	0	0	0	0	0	0	0	k__Bacteria;p__Firmicutes;c__Bacilli;o__Turicibacterales;f__Turicibacteraceae;g__Turicibacter
OTU316	53	9	7	11	47	13	68	7	23	15	73	27	71	16	0	1	24	14	145	3	23	30	105	k__Bacteria;p__Firmicutes;c__Clostridia;o__Clostridiales;f__Ruminococcaceae;g__Oscillospira
OTU120	10	5	17	4	22	27	33	2	42	3	0	36	231	39	6	0	2	5	53	3	101	117	28	k__Bacteria;p__Firmicutes;c__Clostridia;o__Clostridiales;f__Peptococcaceae
OTU134	2	2	0	0	2	4	40	8	63	31	41	77	0	1	1	19	1	0	4	0	1	0	3	k__Bacteria;p__Bacteroidetes;c__Bacteroidia;o__Bacteroidales;f__Bacteroidaceae;g__Bacteroides;s__uniformis
OTU123	25	6	14	23	58	14	24	29	36	22	13	26	1	1	1	18	12	0	10	1	3	4	0	k__Bacteria;p__Bacteroidetes;c__Bacteroidia;o__Bacteroidales;f__Rikenellaceae
OTU92	0	1	0	0	0	0	0	0	0	2	0	1	114	225	33	91	81	3	116	144	111	11	14	k__Bacteria;p__Firmicutes;c__Erysipelotrichi;o__Erysipelotrichales;f__Erysipelotrichaceae;g__Allobaculum
OTU152	35	21	45	55	10	13	124	15	79	28	31	57	5	3	0	0	4	9	4	0	1	3	2	k__Bacteria;p__Firmicutes;c__Clostridia;o__Clostridiales;f__Mogibacteriaceae
OTU302	0	0	0	0	0	2	0	11	5	0	0	0	290	45	11	1	0	63	11	135	78	0	298	k__Bacteria;p__Firmicutes;c__Clostridia;o__Clostridiales;f__Lachnospiraceae;g__Ruminococcus;s__gnavus
OTU174	2	0	0	1	2	0	15	1	42	33	0	8	59	6	0	0	16	2	77	9	20	230	262	k__Bacteria;p__Firmicutes;c__Clostridia;o__Clostridiales
OTU127	79	93	70	44	21	43	11	21	13	21	21	8	60	20	22	0	13	24	2	38	13	28	6	k__Bacteria;p__Actinobacteria;c__Coriobacteriia;o__Coriobacteriales;f__Coriobacteriaceae;g__Adlercreutzia
OTU112	16	80	45	52	20	17	59	14	41	5	60	42	38	7	2	0	1	14	20	12	7	8	3	k__Bacteria;p__Firmicutes;c__Clostridia;o__Clostridiales;f__Lachnospiraceae
OTU113	68	58	13	29	2	9	24	71	63	14	140	41	0	0	0	0	0	0	0	0	0	0	0	k__Bacteria;p__Actinobacteria;c__Coriobacteriia;o__Coriobacteriales;f__Coriobacteriaceae;g__Adlercreutzia
OTU107	2	2	2	2	2	0	1	1	2	4	0	3	250	53	22	1	2	351	53	4	30	49	50	k__Bacteria;p__Firmicutes;c__Clostridia;o__Clostridiales;f__Ruminococcaceae
OTU156	17	38	7	17	2	5	74	40	76	60	25	43	5	0	0	0	0	3	0	0	1	0	0	k__Bacteria;p__Firmicutes;c__Clostridia;o__Clostridiales;f__Ruminococcaceae
OTU111	15	52	31	4	20	2	32	34	49	43	11	19	4	10	1	0	131	0	23	0	6	0	0	k__Bacteria;p__Firmicutes;c__Clostridia;o__Clostridiales
OTU105	0	0	0	5	0	0	0	1	0	0	4	2	0	0	0	0	0	0	0	1	0	0	0	k__Bacteria;p__Firmicutes;c__Clostridia;o__Clostridiales;f__Ruminococcaceae;g__Ruminococcus
OTU129	10	105	157	36	81	7	0	2	0	0	0	1	0	0	0	0	0	0	0	0	0	1	0	k__Bacteria;p__Firmicutes;c__Clostridia;o__Clostridiales;f__Lachnospiraceae
OTU94	0	0	0	0	0	0	0	1	0	2	0	0	2	0	3	865	2	0	1	4	0	0	0	k__Bacteria;p__Firmicutes;c__Clostridia;o__Clostridiales;f__Ruminococcaceae
OTU461	19	2	17	1	13	11	270	15	43	128	6	137	8	0	0	0	0	1	4	0	1	2	0	k__Bacteria;p__Firmicutes;c__Clostridia;o__Clostridiales;f__Ruminococcaceae;g__Oscillospira
OTU471	30	22	58	28	36	23	18	49	18	17	4	14	0	0	0	0	0	10	2	17	15	0	0	k__Bacteria;p__Firmicutes;c__Clostridia;o__Clostridiales
OTU124	40	124	13	33	22	7	86	21	20	6	20	8	16	2	1	0	0	1	12	0	1	8	1	k__Bacteria;p__Firmicutes;c__Clostridia;o__Clostridiales;f__Ruminococcaceae;g__Oscillospira
OTU549	2	4	3	5	9	0	230	35	99	150	18	22	0	0	0	0	0	0	0	0	0	0	0	k__Bacteria;p__Bacteroidetes;c__Bacteroidia;o__Bacteroidales;f__S24-7
OTU167	37	12	17	54	9	12	96	12	57	59	6	36	14	1	1	3	0	1	1	3	0	3	2	k__Bacteria;p__Firmicutes;c__Clostridia;o__Clostridiales;f__Ruminococcaceae;g__Ruminococcus
OTU163	19	5	13	17	27	7	47	9	12	20	7	16	157	6	8	30	0	0	1	1	0	1	53	k__Bacteria;p__Firmicutes;c__Clostridia;o__Clostridiales
OTU448	27	14	27	34	6	11	23	7	40	23	2	22	103	39	5	7	31	9	22	21	12	40	18	k__Bacteria;p__Firmicutes;c__Clostridia;o__Clostridiales;f__Lachnospiraceae;g__Ruminococcus;s__gnavus
OTU175	99	0	51	1	89	90	125	8	169	55	4	57	1	0	0	0	0	1	0	0	0	0	0	k__Bacteria;p__Firmicutes;c__Clostridia;o__Clostridiales
OTU144	1	0	0	5	4	3	2	2	15	3	1	506	1	0	0	0	0	0	0	0	0	0	0	k__Bacteria;p__Firmicutes;c__Clostridia;o__Clostridiales;f__Lachnospiraceae;g__Ruminococcus;s__gnavus
OTU115	10	3	7	0	74	11	25	36	2	29	5	4	2	0	8	0	33	0	52	0	5	11	0	k__Bacteria;p__Firmicutes;c__Clostridia;o__Clostridiales;f__Ruminococcaceae
OTU122	0	0	0	0	0	0	10	18	7	18	0	6	0	0	0	0	0	0	0	0	0	0	0	k__Bacteria;p__Proteobacteria;c__Alphaproteobacteria;o__RF32
OTU196	34	4	2	21	27	11	14	4	5	0	2	7	0	2	2	12	15	0	11	0	2	17	13	k__Bacteria;p__Bacteroidetes;c__Bacteroidia;o__Bacteroidales;f__Rikenellaceae
OTU150	18	2	40	27	30	22	73	9	54	94	48	65	1	0	0	0	0	0	0	0	0	1	0	k__Bacteria;p__Firmicutes;c__Clostridia;o__Clostridiales;f__Lachnospiraceae
OTU438	3	13	12	15	18	20	25	99	3	52	16	12	0	0	0	0	3	0	0	0	0	0	0	k__Bacteria;p__Bacteroidetes;c__Bacteroidia;o__Bacteroidales;f__S24-7
OTU171	2	5	2	12	0	9	24	3	6	5	3	16	61	74	59	0	0	4	7	23	4	71	1	k__Bacteria;p__Firmicutes;c__Clostridia;o__Clostridiales;f__Clostridiaceae;g__Clostridium
OTU146	48	63	53	21	16	8	53	4	94	4	39	21	0	0	0	0	0	3	0	0	0	2	0	k__Bacteria;p__Firmicutes;c__Clostridia;o__Clostridiales;f__Ruminococcaceae
OTU301	0	0	3	0	0	10	0	0	0	1	0	0	98	20	17	1	14	44	55	38	14	298	124	k__Bacteria;p__Firmicutes;c__Clostridia;o__Clostridiales;f__Lachnospiraceae;g__Roseburia
OTU131	50	51	90	39	34	35	16	6	4	1	1	21	0	0	0	0	0	0	0	0	0	0	0	k__Bacteria;p__Actinobacteria;c__Coriobacteriia;o__Coriobacteriales;f__Coriobacteriaceae;g__Adlercreutzia
OTU605	1	11	18	19	10	5	15	7	12	7	23	18	148	28	23	4	12	107	23	38	94	29	37	k__Bacteria;p__Firmicutes;c__Clostridia;o__Clostridiales;f__Lachnospiraceae
OTU187	9	16	3	154	1	4	8	8	72	33	63	12	0	0	0	0	0	0	0	0	0	0	0	k__Bacteria;p__Firmicutes;c__Clostridia;o__Clostridiales;f__Ruminococcaceae;g__Ruminococcus
OTU133	1	1	2	17	0	4	5	0	8	2	0	0	325	102	1	22	5	2	28	0	69	0	9	k__Bacteria;p__Firmicutes;c__Clostridia;o__Clostridiales;f__Ruminococcaceae
OTU128	22	14	20	18	7	15	36	9	22	12	2	8	53	0	15	0	0	62	70	1	27	55	27	k__Bacteria;p__Firmicutes;c__Clostridia;o__Clostridiales;f__Ruminococcaceae
OTU259	21	2	32	5	7	14	100	5	67	31	2	11	5	0	0	0	0	0	1	0	0	0	1	k__Bacteria;p__Firmicutes;c__Clostridia;o__Clostridiales;f__Ruminococcaceae;g__Oscillospira
OTU137	0	0	0	0	0	0	0	0	0	0	0	0	0	0	0	0	4	0	668	9	0	0	0	k__Bacteria;p__Firmicutes;c__Clostridia;o__Clostridiales;f__Peptostreptococcaceae
OTU130	83	9	24	35	5	3	40	6	76	1	34	34	2	0	0	0	0	1	0	0	0	0	0	k__Bacteria;p__Firmicutes;c__Clostridia;o__Clostridiales
OTU210	0	9	6	0	210	0	28	1	15	0	0	68	0	0	0	0	1	0	2	0	0	0	0	k__Bacteria;p__Firmicutes;c__Clostridia;o__Clostridiales;f__Ruminococcaceae
OTU147	38	3	5	1	17	23	41	8	31	18	3	18	0	0	47	0	0	0	49	0	100	5	0	k__Bacteria;p__Firmicutes;c__Clostridia;o__Clostridiales;f__Clostridiaceae
OTU148	24	12	1	3	8	3	0	2	0	0	0	0	31	43	71	2	10	1	242	44	55	11	1	k__Bacteria;p__Actinobacteria;c__Coriobacteriia;o__Coriobacteriales;f__Coriobacteriaceae
OTU394	14	6	21	30	8	2	53	5	7	13	72	27	30	2	5	0	7	1	10	0	2	11	19	k__Bacteria;p__Firmicutes;c__Clostridia;o__Clostridiales;f__Ruminococcaceae
OTU138	46	2	16	8	30	15	0	0	7	1	0	9	0	0	0	0	0	0	1	0	0	0	0	k__Bacteria;p__Firmicutes;c__Clostridia;o__Clostridiales;f__Ruminococcaceae;g__Ruminococcus
OTU216	1	0	0	1	1	0	0	410	17	23	110	20	0	0	1	0	1	0	0	0	0	0	0	k__Bacteria;p__Proteobacteria;c__Deltaproteobacteria;o__Desulfovibrionales;f__Desulfovibrionaceae
OTU501	7	18	20	14	10	34	13	37	6	56	9	7	0	0	0	0	3	0	1	0	0	0	0	k__Bacteria;p__Bacteroidetes;c__Bacteroidia;o__Bacteroidales;f__S24-7
OTU165	0	0	0	0	0	0	195	0	48	0	2	35	1	0	0	0	0	0	0	0	0	0	0	k__Bacteria;p__Firmicutes;c__Clostridia;o__Clostridiales
OTU233	12	19	32	22	21	24	13	90	38	43	29	8	23	3	7	0	10	6	12	0	11	6	7	k__Bacteria;p__Firmicutes;c__Clostridia;o__Clostridiales;f__Lachnospiraceae;g__Dorea
OTU554	2	24	14	14	13	18	4	52	4	38	26	3	0	0	0	0	0	0	0	0	0	0	0	k__Bacteria;p__Bacteroidetes;c__Bacteroidia;o__Bacteroidales;f__S24-7
OTU170	17	10	44	4	40	9	32	13	15	38	3	22	0	0	0	0	0	0	0	0	0	0	0	k__Bacteria;p__Firmicutes;c__Clostridia;o__Clostridiales
OTU186	64	7	25	3	5	10	37	1	120	12	16	8	0	0	0	0	0	0	0	0	0	0	0	k__Bacteria;p__Firmicutes;c__Clostridia;o__Clostridiales
OTU290	151	11	11	0	26	22	18	10	18	8	4	17	0	0	8	0	0	0	0	0	0	0	0	k__Bacteria;p__Firmicutes;c__Clostridia;o__Clostridiales
OTU217	0	0	0	0	0	0	0	0	0	2	0	0	23	23	35	7	35	12	16	69	25	13	5	k__Bacteria;p__Actinobacteria;c__Actinobacteria;o__Bifidobacteriales;f__Bifidobacteriaceae;g__Bifidobacterium;s__pseudolongum
OTU153	0	7	1	8	2	3	0	1	1	0	1	0	279	8	9	89	5	34	4	5	9	5	3	k__Bacteria;p__Firmicutes;c__Clostridia;o__Clostridiales;f__Ruminococcaceae;g__Anaerotruncus
OTU652	17	21	12	33	5	16	19	53	3	34	6	16	0	0	0	0	0	0	0	0	1	1	0	Unassigned
OTU334	0	0	0	0	0	0	0	0	0	0	0	0	0	0	0	0	0	0	0	0	0	0	0	k__Bacteria;p__Firmicutes;c__Clostridia;o__Clostridiales
OTU158	9	12	9	5	11	10	23	11	17	9	7	9	53	19	19	0	18	47	5	23	15	23	32	k__Bacteria;p__Firmicutes;c__Clostridia;o__Clostridiales;f__Clostridiaceae
OTU136	2	5	4	2	1	6	0	0	0	0	0	0	191	119	22	1	34	0	30	36	3	50	0	k__Bacteria;p__Firmicutes;c__Clostridia;o__Clostridiales;f__Lachnospiraceae
OTU166	1	0	1	6	0	0	5	1	0	6	0	0	61	11	18	0	55	57	0	2	47	19	46	k__Bacteria;p__Firmicutes;c__Clostridia;o__Clostridiales
OTU224	33	1	29	3	11	29	11	0	12	56	4	43	0	0	0	0	0	29	0	0	0	0	0	k__Bacteria;p__Firmicutes;c__Clostridia;o__Clostridiales
OTU379	10	5	8	7	30	6	36	4	63	7	35	43	1	0	0	0	0	0	7	0	1	17	0	k__Bacteria;p__Firmicutes;c__Clostridia;o__Clostridiales;f__Ruminococcaceae;g__Oscillospira
OTU278	1	0	4	1	0	1	0	1	0	0	0	1	30	11	0	0	0	15	4	1	11	32	9	k__Bacteria;p__Firmicutes;c__Clostridia;o__Clostridiales;f__Lachnospiraceae
OTU185	5	20	22	112	15	3	18	1	28	13	0	5	0	0	0	0	0	0	0	0	0	0	0	k__Bacteria;p__Firmicutes;c__Clostridia;o__Clostridiales;f__Ruminococcaceae;g__Ruminococcus
OTU183	14	79	21	54	9	6	16	7	12	20	25	4	0	0	0	0	1	0	0	0	0	0	0	k__Bacteria;p__Actinobacteria;c__Coriobacteriia;o__Coriobacteriales;f__Coriobacteriaceae;g__Adlercreutzia
OTU263	23	8	17	31	6	6	4	43	37	41	6	25	6	3	0	0	1	0	9	1	5	8	5	k__Bacteria;p__Firmicutes;c__Clostridia;o__Clostridiales;f__Lachnospiraceae;g__Dorea
OTU180	0	0	9	0	0	2	0	12	0	2	27	22	0	0	0	0	0	0	0	0	0	0	0	k__Bacteria;p__Tenericutes;c__Mollicutes;o__Anaeroplasmatales;f__Anaeroplasmataceae;g__Anaeroplasma
OTU173	0	0	39	0	72	25	31	5	3	1	1	6	0	0	0	0	0	0	0	2	0	0	0	k__Bacteria;p__Firmicutes;c__Clostridia;o__Clostridiales
OTU218	22	0	21	24	40	16	4	10	1	1	0	3	0	0	0	0	0	0	0	0	0	0	0	k__Bacteria;p__Firmicutes;c__Clostridia;o__Clostridiales
OTU155	38	18	18	103	10	24	32	9	11	1	2	17	0	0	0	0	0	0	3	0	3	4	0	k__Bacteria;p__Firmicutes;c__Clostridia;o__Clostridiales;f__Ruminococcaceae
OTU164	5	0	3	10	2	17	18	29	16	127	4	85	0	0	0	0	0	0	0	0	0	0	0	k__Bacteria;p__Firmicutes;c__Clostridia;o__Clostridiales
OTU182	4	2	5	34	3	0	0	0	0	1	32	12	0	0	0	0	0	0	0	0	0	1	0	k__Bacteria;p__Firmicutes;c__Clostridia;o__Clostridiales;f__Lachnospiraceae
OTU205	0	0	375	3	0	2	0	12	5	4	0	1	0	0	0	0	0	0	0	0	0	0	0	k__Bacteria;p__Firmicutes;c__Clostridia;o__Clostridiales
OTU176	0	0	0	0	0	0	0	0	0	0	0	0	0	0	0	0	0	86	60	13	54	189	51	k__Bacteria;p__Firmicutes;c__Clostridia;o__Clostridiales;f__Lachnospiraceae;g__Dorea
OTU198	0	0	0	9	10	19	2	3	134	2	4	29	0	0	1	0	0	0	0	0	0	0	0	k__Bacteria;p__Firmicutes;c__Clostridia;o__Clostridiales;f__Ruminococcaceae
OTU184	42	1	0	11	10	7	30	5	3	43	2	21	0	0	0	0	0	0	0	0	0	0	0	k__Bacteria;p__Firmicutes;c__Clostridia;o__Clostridiales
OTU168	16	21	8	4	1	0	3	10	3	1	0	0	0	0	0	0	0	0	0	0	0	0	0	k__Bacteria;p__Actinobacteria;c__Coriobacteriia;o__Coriobacteriales;f__Coriobacteriaceae;g__Adlercreutzia
OTU285	12	3	38	10	21	51	7	0	24	2	0	21	0	0	0	0	0	0	0	0	0	0	0	k__Bacteria;p__Firmicutes;c__Clostridia;o__Clostridiales
OTU172	0	4	2	1	0	3	15	8	16	6	116	33	25	1	0	1	1	14	2	1	0	4	0	k__Bacteria;p__Firmicutes;c__Clostridia;o__Clostridiales;f__Lachnospiraceae
OTU227	7	49	11	18	8	14	20	2	33	8	17	20	12	1	0	2	0	1	0	0	2	6	19	k__Bacteria;p__Firmicutes;c__Clostridia;o__Clostridiales
OTU242	11	3	17	5	9	6	71	8	15	106	1	20	0	2	0	0	0	0	0	0	0	0	0	k__Bacteria;p__Firmicutes;c__Clostridia;o__Clostridiales;f__Ruminococcaceae
OTU193	20	14	12	3	11	6	8	6	33	4	8	38	15	3	0	1	24	3	26	7	16	3	1	k__Bacteria;p__Firmicutes;c__Clostridia;o__Clostridiales
OTU206	0	0	0	0	0	0	0	222	0	4	177	9	0	0	0	0	0	0	0	0	0	0	0	k__Bacteria;p__Bacteroidetes;c__Bacteroidia;o__Bacteroidales
OTU211	4	1	0	20	3	1	39	7	17	2	9	26	3	0	0	0	0	0	0	1	2	0	2	k__Bacteria;p__Firmicutes;c__Clostridia;o__Clostridiales;f__Lachnospiraceae
OTU626	17	30	2	16	3	4	0	30	1	1	13	1	0	0	0	0	4	0	10	0	1	0	0	k__Bacteria;p__Firmicutes;c__Clostridia;o__Clostridiales;f__Ruminococcaceae;g__Oscillospira
OTU195	1	0	30	0	0	25	2	0	0	0	0	0	178	69	7	58	0	0	0	0	0	0	0	k__Bacteria;p__Firmicutes;c__Clostridia;o__Clostridiales;f__Lachnospiraceae
OTU517	5	22	43	78	8	11	0	5	0	4	2	1	0	0	0	0	0	0	0	9	0	0	0	Unassigned
OTU313	0	7	106	23	4	4	29	30	10	6	9	14	0	0	0	0	0	0	0	0	0	0	0	k__Bacteria;p__Firmicutes;c__Clostridia;o__Clostridiales
OTU384	19	5	9	4	3	4	27	12	10	35	16	11	25	1	0	14	4	3	5	1	8	4	7	k__Bacteria;p__Firmicutes;c__Clostridia;o__Clostridiales;f__Ruminococcaceae;g__Oscillospira
OTU300	7	4	13	3	5	3	9	1	9	3	2	11	9	1	0	0	0	0	2	6	2	3	13	k__Bacteria;p__Firmicutes;c__Clostridia;o__Clostridiales;f__Ruminococcaceae;g__Ruminococcus
OTU162	104	0	21	73	58	2	0	10	1	0	1	0	0	0	0	0	0	0	0	0	0	0	0	k__Bacteria;p__Firmicutes;c__Clostridia;o__Clostridiales
OTU191	45	0	6	0	3	0	12	6	46	1	14	34	0	0	0	0	0	0	0	0	0	0	0	k__Bacteria;p__Firmicutes;c__Clostridia;o__Clostridiales;f__Ruminococcaceae
OTU260	6	5	13	12	20	12	22	3	66	15	0	6	28	0	0	0	2	0	2	1	0	1	2	k__Bacteria;p__Firmicutes;c__Clostridia;o__Clostridiales;f__Ruminococcaceae;g__Oscillospira
OTU276	0	0	0	1	0	1	0	0	1	1	0	0	0	0	0	0	0	2	52	2	8	24	248	k__Bacteria;p__Firmicutes;c__Clostridia;o__Clostridiales
OTU220	6	6	18	34	8	7	28	10	26	28	21	31	0	0	0	0	1	0	0	0	0	0	0	k__Bacteria;p__Firmicutes;c__Clostridia;o__Clostridiales;f__Ruminococcaceae
OTU194	0	0	0	0	0	0	0	0	0	0	0	0	25	122	115	17	7	5	4	26	16	7	1	k__Bacteria;p__Firmicutes;c__Bacilli;o__Lactobacillales;f__Streptococcaceae;g__Streptococcus
OTU633	0	0	0	0	0	0	0	0	0	0	0	0	0	0	0	0	0	0	0	0	0	0	0	k__Bacteria;p__Firmicutes;c__Clostridia;o__Clostridiales;f__Lachnospiraceae
OTU283	62	0	0	0	0	7	43	27	6	36	0	31	2	0	0	0	0	1	0	13	0	1	0	k__Bacteria;p__Firmicutes;c__Clostridia;o__Clostridiales
OTU179	30	20	14	24	21	17	8	2	8	3	9	8	0	0	0	0	0	0	1	0	0	0	0	k__Bacteria;p__Firmicutes;c__Clostridia;o__Clostridiales;f__Dehalobacteriaceae;g__Dehalobacterium
OTU222	0	0	0	0	0	0	0	0	0	0	0	0	0	0	0	0	0	0	72	217	0	0	47	k__Bacteria;p__Firmicutes;c__Clostridia;o__Clostridiales;f__Clostridiaceae
OTU241	9	44	18	44	22	4	4	1	0	12	0	0	0	0	0	0	0	0	0	0	0	0	0	k__Bacteria;p__Firmicutes;c__Erysipelotrichi;o__Erysipelotrichales;f__Erysipelotrichaceae
OTU181	2	2	2	5	3	4	29	12	17	5	1	10	4	5	3	0	6	11	5	3	4	2	2	k__Bacteria;p__Actinobacteria;c__Coriobacteriia;o__Coriobacteriales;f__Coriobacteriaceae
OTU189	1	19	8	7	20	13	5	4	6	12	1	15	0	4	0	0	0	0	2	0	0	0	0	k__Bacteria;p__Firmicutes;c__Clostridia;o__Clostridiales;f__Lachnospiraceae
OTU315	0	70	40	12	3	0	3	4	5	20	10	1	1	0	0	0	0	0	0	2	2	3	1	k__Bacteria;p__Firmicutes;c__Clostridia;o__Clostridiales
OTU215	0	16	13	4	19	6	0	59	1	0	0	0	0	0	6	0	0	0	80	0	0	0	0	k__Bacteria;p__Firmicutes;c__Clostridia;o__Clostridiales;f__Ruminococcaceae
OTU239	0	0	0	0	0	0	2	0	7	33	1	13	0	3	0	1	0	0	0	1	0	0	0	k__Bacteria;p__Firmicutes;c__Clostridia;o__Clostridiales;f__Clostridiaceae
OTU484	10	6	29	42	0	7	5	9	2	17	0	5	2	3	0	0	0	1	10	70	1	0	1	k__Bacteria;p__Firmicutes;c__Clostridia;o__Clostridiales;f__Lachnospiraceae
OTU257	4	0	5	17	1	0	39	1	104	2	5	39	5	1	0	0	0	1	2	0	0	0	0	k__Bacteria;p__Firmicutes;c__Clostridia;o__Clostridiales
OTU232	7	12	2	10	3	0	1	0	0	0	0	0	0	0	0	0	0	0	0	0	0	0	0	k__Bacteria;p__Firmicutes;c__Clostridia;o__Clostridiales;f__Lachnospiraceae
OTU366	0	2	4	2	9	4	4	8	1	23	0	0	0	0	1	0	1	0	2	0	0	0	0	k__Bacteria;p__Bacteroidetes;c__Bacteroidia;o__Bacteroidales;f__S24-7
OTU192	4	2	1	1	1	0	3	4	17	13	0	7	2	0	1	3	12	1	7	0	5	3	38	k__Bacteria;p__Bacteroidetes;c__Bacteroidia;o__Bacteroidales;f__Bacteroidaceae;g__Bacteroides
OTU350	5	20	4	3	6	2	9	21	15	15	4	35	0	0	0	0	0	0	11	0	0	0	0	k__Bacteria;p__Firmicutes;c__Clostridia;o__Clostridiales;f__Ruminococcaceae;g__Oscillospira
OTU214	73	7	5	192	2	15	0	0	0	0	0	0	0	0	0	0	0	0	0	0	0	0	0	k__Bacteria;p__Firmicutes;c__Clostridia;o__Clostridiales
OTU249	4	1	2	14	0	1	4	12	8	23	4	5	69	5	3	0	3	7	2	4	2	23	2	k__Bacteria;p__Firmicutes;c__Clostridia;o__Clostridiales;f__Lachnospiraceae
OTU503	3	1	13	2	1	15	10	24	1	9	2	0	0	0	0	0	0	0	0	2	0	0	0	Unassigned
OTU319	10	1	13	3	9	11	23	4	23	18	1	7	27	2	0	0	0	0	8	1	5	15	6	k__Bacteria;p__Firmicutes;c__Clostridia;o__Clostridiales;f__Ruminococcaceae;g__Oscillospira
OTU209	13	7	6	12	2	2	16	2	29	1	29	14	13	10	0	0	0	21	7	0	13	12	25	k__Bacteria;p__Firmicutes;c__Clostridia;o__Clostridiales
OTU298	0	0	0	0	1	0	0	143	7	6	111	6	0	0	0	0	0	0	0	0	0	0	0	k__Bacteria;p__Proteobacteria;c__Betaproteobacteria;o__Burkholderiales;f__Alcaligenaceae;g__Sutterella
OTU202	16	26	9	1	20	1	11	13	3	44	1	2	0	0	0	0	0	0	0	0	0	0	0	k__Bacteria;p__Firmicutes;c__Clostridia;o__Clostridiales
OTU230	14	2	13	6	14	6	24	6	5	2	3	11	1	0	1	0	0	0	4	0	7	3	0	k__Bacteria;p__Firmicutes;c__Clostridia;o__Clostridiales;f__Ruminococcaceae
OTU229	5	0	1	0	1	2	27	1	25	17	7	6	0	0	0	0	0	0	0	0	0	0	0	k__Bacteria;p__Firmicutes;c__Clostridia;o__Clostridiales
OTU545	1	4	1	6	6	8	27	24	9	30	0	5	3	0	1	0	1	2	3	1	0	7	3	Unassigned
OTU207	11	12	13	7	7	14	12	7	7	5	3	6	0	0	0	0	0	0	0	0	1	5	0	k__Bacteria;p__Firmicutes;c__Clostridia;o__Clostridiales;f__Ruminococcaceae;g__Oscillospira
OTU238	0	0	12	2	54	10	0	0	0	0	0	0	0	0	0	0	0	0	0	0	0	0	0	k__Bacteria;p__Firmicutes;c__Clostridia;o__Clostridiales
OTU339	0	12	1	5	4	4	16	2	3	1	3	11	0	0	0	0	0	0	0	0	0	0	0	k__Bacteria;p__Firmicutes;c__Clostridia;o__Clostridiales;f__Ruminococcaceae;g__Oscillospira
OTU262	74	5	35	9	6	5	1	1	1	1	1	0	1	0	0	0	0	0	0	0	0	0	0	k__Bacteria;p__Firmicutes;c__Clostridia;o__Clostridiales
OTU200	41	11	8	5	16	3	2	10	2	1	2	4	0	0	0	0	0	0	0	0	0	0	0	k__Bacteria;p__Firmicutes;c__Erysipelotrichi;o__Erysipelotrichales;f__Erysipelotrichaceae
OTU308	2	3	3	7	11	0	0	13	2	0	3	0	0	0	0	0	28	0	8	0	1	2	3	k__Bacteria;p__Bacteroidetes;c__Bacteroidia;o__Bacteroidales;f__Odoribacteraceae;g__Odoribacter
OTU197	0	2	1	0	9	3	7	0	2	2	4	1	2	23	2	31	26	1	9	0	1	3	1	k__Bacteria;p__Bacteroidetes;c__Bacteroidia;o__Bacteroidales;f__Rikenellaceae
OTU201	57	10	0	1	32	0	0	0	0	13	0	0	0	0	0	0	0	1	0	0	0	0	0	k__Bacteria;p__Firmicutes;c__Clostridia;o__Clostridiales;f__Clostridiaceae;g__Candidatus Arthromitus
OTU368	16	0	5	22	7	4	2	1	1	4	0	0	0	1	0	0	2	0	0	0	0	0	0	k__Bacteria;p__Firmicutes;c__Clostridia;o__Clostridiales
OTU188	0	0	0	0	0	0	0	0	0	0	0	0	12	84	36	7	82	0	0	0	0	0	0	k__Bacteria;p__Proteobacteria;c__Gammaproteobacteria;o__Pseudomonadales;f__Moraxellaceae;g__Acinetobacter;s__schindleri
OTU203	0	3	7	4	0	5	14	3	21	11	4	5	6	3	0	0	3	9	2	16	17	26	5	k__Bacteria;p__Firmicutes;c__Clostridia;o__Clostridiales;f__Lachnospiraceae;g__Ruminococcus;s__gnavus
OTU213	0	0	0	0	0	0	0	1	0	0	1	1	8	0	1	0	11	0	5	0	91	32	0	k__Bacteria;p__Firmicutes;c__Clostridia;o__Clostridiales
OTU228	1	3	3	8	1	1	16	7	19	7	7	8	10	1	3	0	1	1	1	0	2	2	2	k__Bacteria;p__Firmicutes;c__Clostridia;o__Clostridiales;f__Ruminococcaceae
OTU253	0	0	1	12	2	10	7	13	23	1	5	12	0	0	0	0	0	0	0	0	0	0	0	k__Bacteria;p__Firmicutes;c__Clostridia;o__Clostridiales
OTU656	4	6	13	8	3	8	15	8	3	20	3	13	0	1	0	0	1	0	1	1	2	1	4	Unassigned
OTU289	11	0	1	3	1	2	26	17	11	0	0	6	19	3	0	1	1	0	24	0	3	26	8	k__Bacteria;p__Firmicutes;c__Clostridia;o__Clostridiales;f__Lachnospiraceae;g__Coprococcus
OTU247	0	0	2	0	1	2	84	2	35	4	0	17	0	0	0	0	0	0	0	0	0	0	0	k__Bacteria;p__Firmicutes;c__Clostridia;o__Clostridiales
OTU212	2	0	10	1	5	0	0	0	0	0	0	0	50	0	2	0	26	10	23	7	10	44	7	k__Bacteria;p__Firmicutes;c__Clostridia;o__Clostridiales
OTU250	1	2	2	0	2	0	149	9	1	0	2	12	0	0	0	0	0	0	0	0	0	0	0	k__Bacteria;p__Firmicutes;c__Clostridia;o__Clostridiales
OTU548	7	0	16	7	7	2	30	1	12	5	0	8	0	0	0	0	0	0	3	1	0	4	2	k__Bacteria;p__Firmicutes;c__Clostridia;o__Clostridiales;f__Lachnospiraceae
OTU336	0	3	0	3	3	0	3	1	0	0	0	0	0	0	0	0	0	0	0	0	0	0	0	k__Bacteria;p__Firmicutes;c__Clostridia;o__Clostridiales
OTU219	7	7	7	0	4	8	0	1	1	1	0	7	9	0	4	0	38	1	33	0	3	2	0	k__Bacteria;p__Firmicutes;c__Clostridia;o__Clostridiales;f__Clostridiaceae
OTU234	0	0	1	0	6	0	5	11	7	7	0	9	0	0	0	0	0	0	45	0	0	1	0	k__Bacteria;p__Firmicutes;c__Clostridia;o__Clostridiales;f__Ruminococcaceae
OTU267	0	0	6	0	9	2	8	3	4	3	8	14	0	1	7	20	5	0	2	0	1	1	3	k__Bacteria;p__Bacteroidetes;c__Bacteroidia;o__Bacteroidales;f__Bacteroidaceae;g__Bacteroides
OTU231	2	6	13	3	8	1	9	5	11	13	0	0	0	0	0	0	0	0	0	0	1	0	0	k__Bacteria;p__Firmicutes;c__Clostridia;o__Clostridiales;f__Christensenellaceae
OTU256	1	0	0	5	0	0	0	0	0	52	0	0	0	0	0	0	0	0	0	0	0	0	0	k__Bacteria;p__Tenericutes;c__Mollicutes;o__Anaeroplasmatales;f__Anaeroplasmataceae;g__Anaeroplasma
OTU237	2	0	4	9	1	1	29	4	10	0	5	13	0	0	0	0	0	0	0	0	0	0	0	k__Bacteria;p__Firmicutes;c__Clostridia;o__Clostridiales;f__Ruminococcaceae
OTU323	0	7	13	11	0	0	0	1	11	2	0	19	0	0	0	0	0	0	0	0	0	1	0	k__Bacteria;p__Firmicutes;c__Clostridia;o__Clostridiales;f__Lachnospiraceae
OTU208	111	0	26	1	0	17	0	0	0	0	0	0	0	0	0	0	0	0	0	0	0	0	0	k__Bacteria;p__Firmicutes;c__Clostridia;o__Clostridiales
OTU252	1	3	3	0	0	2	0	0	1	0	0	0	27	15	26	0	1	58	0	0	7	13	0	k__Bacteria;p__Firmicutes;c__Clostridia;o__Clostridiales;f__Ruminococcaceae;g__Oscillospira
OTU408	6	0	10	0	88	4	0	0	0	0	0	0	0	0	0	0	0	1	0	0	0	0	0	k__Bacteria;p__Firmicutes;c__Clostridia;o__Clostridiales
OTU236	1	0	0	2	2	5	0	20	0	0	1	1	0	0	0	0	0	0	0	0	0	0	0	k__Bacteria;p__Firmicutes;c__Clostridia;o__Clostridiales
OTU243	13	8	2	5	5	3	1	1	3	4	8	2	4	6	7	7	3	1	9	6	4	8	4	k__Bacteria;p__Actinobacteria;c__Coriobacteriia;o__Coriobacteriales;f__Coriobacteriaceae
OTU270	13	3	10	4	2	7	9	0	10	3	0	2	1	0	0	0	9	3	6	6	5	0	1	k__Bacteria;p__Firmicutes;c__Clostridia;o__Clostridiales
OTU245	0	0	0	0	0	0	5	0	2	4	5	10	0	0	0	0	0	0	0	0	0	0	0	k__Bacteria;p__Cyanobacteria;c__4C0d-2;o__YS2
OTU246	0	1	11	2	10	5	3	1	23	15	2	2	8	1	0	4	0	4	1	0	1	2	1	k__Bacteria;p__Firmicutes;c__Clostridia;o__Clostridiales
OTU255	2	2	2	0	4	5	11	3	9	4	1	2	28	4	0	6	1	15	2	0	5	2	0	k__Bacteria;p__Firmicutes;c__Clostridia;o__Clostridiales;f__Ruminococcaceae
OTU244	0	6	0	0	4	0	7	2	8	8	6	6	0	0	0	0	0	0	0	0	0	3	7	k__Bacteria;p__Firmicutes;c__Erysipelotrichi;o__Erysipelotrichales;f__Erysipelotrichaceae
OTU223	0	0	0	0	0	0	0	0	0	0	0	2	85	17	3	0	5	8	8	4	8	13	3	k__Bacteria;p__Firmicutes;c__Clostridia;o__Clostridiales;f__Christensenellaceae
OTU264	0	0	0	0	0	0	0	1	0	68	2	0	5	0	0	0	1	0	0	2	0	4	68	k__Bacteria;p__Proteobacteria;c__Gammaproteobacteria;o__Pasteurellales;f__Pasteurellaceae;g__Aggregatibacter;s__pneumotropica
OTU404	40	2	10	1	1	3	5	10	3	0	0	1	0	0	0	0	0	0	0	0	0	0	0	k__Bacteria;p__Firmicutes;c__Clostridia;o__Clostridiales
OTU539	1	7	30	2	0	8	1	3	3	8	1	0	0	0	0	0	0	0	0	3	0	0	0	Unassigned
OTU295	19	0	3	16	5	1	1	2	1	1	4	0	6	0	0	0	1	0	11	1	1	3	0	k__Bacteria;p__Firmicutes;c__Clostridia;o__Clostridiales
OTU226	7	2	1	10	2	2	5	2	6	3	3	3	1	1	2	0	0	0	0	0	4	5	0	k__Bacteria;p__Firmicutes;c__Clostridia;o__Clostridiales;f__Ruminococcaceae
OTU335	4	2	8	1	8	6	0	0	0	0	0	0	0	0	0	0	0	0	0	0	0	0	0	k__Bacteria;p__Firmicutes;c__Clostridia;o__Clostridiales;f__Lachnospiraceae;g__Dorea
OTU248	6	0	0	1	2	0	10	2	0	4	1	3	0	0	0	0	0	0	0	0	0	0	0	k__Bacteria;p__Firmicutes;c__Clostridia;o__Clostridiales
OTU418	0	0	0	0	0	0	5	1	39	15	2	22	0	0	0	0	0	0	0	0	0	0	0	k__Bacteria;p__Firmicutes;c__Clostridia;o__Clostridiales;f__Peptococcaceae;g__rc4-4
OTU251	0	1	0	4	1	0	0	1	4	4	0	3	4	71	12	1	3	2	0	10	1	2	1	k__Bacteria;p__Firmicutes;c__Bacilli;o__Lactobacillales;f__Streptococcaceae;g__Streptococcus
OTU282	3	1	0	7	0	0	31	1	35	7	0	5	0	0	0	0	0	0	0	0	0	0	0	k__Bacteria;p__Firmicutes;c__Clostridia;o__Clostridiales;f__Ruminococcaceae
OTU258	7	0	0	5	2	1	10	2	10	8	3	5	0	0	0	0	0	0	0	0	0	0	0	k__Bacteria;p__Firmicutes;c__Clostridia;o__Clostridiales;f__Ruminococcaceae;g__Oscillospira
OTU274	0	5	3	0	3	3	0	0	0	1	0	0	51	8	0	3	1	1	17	0	33	0	0	k__Bacteria;p__Firmicutes;c__Clostridia;o__Clostridiales;f__Ruminococcaceae
OTU265	2	9	8	1	4	3	0	0	0	1	0	0	4	50	19	9	22	0	0	0	0	0	1	k__Bacteria;p__Proteobacteria;c__Gammaproteobacteria;o__Pseudomonadales;f__Moraxellaceae;g__Acinetobacter
OTU562	0	0	0	0	0	0	22	1	50	22	0	0	0	0	0	0	0	0	0	0	0	0	0	k__Bacteria;p__Firmicutes;c__Clostridia;o__Clostridiales;f__Ruminococcaceae
OTU240	11	26	8	4	3	2	11	5	4	6	0	5	0	0	0	0	0	0	0	0	0	0	0	k__Bacteria;p__Cyanobacteria;c__4C0d-2;o__YS2
OTU254	0	0	1	3	0	2	0	1	0	0	0	14	0	0	0	0	0	0	0	0	0	0	0	k__Bacteria;p__Firmicutes;c__Clostridia;o__Clostridiales;f__Lachnospiraceae
OTU199	0	0	0	0	0	0	0	1	0	0	0	0	0	0	0	131	0	0	0	2	0	0	0	k__Bacteria;p__Firmicutes;c__Clostridia;o__Clostridiales;f__Lachnospiraceae
OTU287	18	4	30	2	16	0	3	12	0	1	0	0	0	0	0	0	0	0	0	0	0	0	0	k__Bacteria;p__Firmicutes;c__Clostridia;o__Clostridiales;f__Ruminococcaceae;g__Ruminococcus
OTU321	10	1	0	0	1	4	11	0	14	49	0	2	0	0	0	0	0	2	1	0	0	2	2	k__Bacteria;p__Firmicutes;c__Clostridia;o__Clostridiales
OTU235	0	2	10	8	6	0	4	1	1	0	1	2	0	0	0	0	0	0	25	0	0	0	0	k__Bacteria;p__Firmicutes;c__Clostridia;o__Clostridiales;f__Ruminococcaceae
OTU417	0	0	1	0	0	1	7	0	41	8	0	21	0	0	0	0	0	0	0	0	0	0	0	k__Bacteria;p__Firmicutes;c__Clostridia;o__Clostridiales
OTU415	0	0	0	0	0	0	0	97	2	2	24	3	0	0	0	0	0	0	0	1	0	0	0	k__Bacteria;p__Firmicutes;c__Bacilli;o__Lactobacillales;f__Streptococcaceae;g__Lactococcus;s__garvieae
OTU261	4	2	7	6	3	2	12	1	5	0	4	6	17	2	0	2	0	1	3	0	0	1	0	k__Bacteria;p__Firmicutes;c__Clostridia;o__Clostridiales;f__Ruminococcaceae
OTU273	79	4	19	0	4	17	0	1	0	0	0	0	0	0	0	0	0	0	0	0	0	0	0	k__Bacteria;p__Actinobacteria;c__Coriobacteriia;o__Coriobacteriales;f__Coriobacteriaceae;g__Adlercreutzia
OTU294	0	0	119	2	0	0	0	0	0	0	0	0	0	0	0	0	0	0	0	0	0	0	0	k__Bacteria;p__Firmicutes;c__Clostridia;o__Clostridiales;f__Lachnospiraceae
OTU288	4	2	1	8	2	0	2	11	18	3	2	5	0	0	0	0	0	0	1	0	0	3	0	k__Bacteria;p__Firmicutes;c__Clostridia;o__Clostridiales;f__Ruminococcaceae
OTU268	1	0	1	12	3	1	2	4	2	2	1	5	0	0	0	0	0	0	0	0	0	0	0	k__Bacteria;p__Firmicutes;c__Clostridia;o__Clostridiales
OTU304	0	0	0	0	0	0	2	0	28	0	0	1	0	0	0	0	0	0	0	0	0	0	0	k__Bacteria;p__Firmicutes;c__Clostridia;o__Clostridiales
OTU303	0	1	0	14	0	0	0	0	5	6	0	2	0	0	0	0	0	0	0	0	0	0	0	k__Bacteria;p__Tenericutes;c__Mollicutes;o__RF39
OTU578	2	1	9	1	3	1	4	0	5	1	2	10	2	0	0	0	0	3	2	15	5	28	2	k__Bacteria;p__Firmicutes;c__Clostridia;o__Clostridiales;f__Lachnospiraceae
OTU314	1	0	1	2	10	7	14	0	2	1	0	3	1	0	0	0	1	0	0	0	0	0	1	k__Bacteria;p__Firmicutes;c__Clostridia;o__Clostridiales;f__Ruminococcaceae
OTU331	8	1	1	3	0	4	0	2	0	0	3	0	3	1	3	1	1	4	23	14	5	4	4	k__Bacteria;p__Actinobacteria;c__Coriobacteriia;o__Coriobacteriales;f__Coriobacteriaceae;g__Adlercreutzia
OTU452	4	0	3	1	0	0	21	2	2	3	4	2	1	0	0	0	0	0	0	1	0	0	2	k__Bacteria;p__Firmicutes;c__Clostridia;o__Clostridiales
OTU541	1	0	0	0	4	0	28	4	3	1	0	3	7	0	0	0	0	0	2	0	0	6	8	k__Bacteria;p__Firmicutes;c__Clostridia;o__Clostridiales
OTU500	0	62	32	2	1	2	0	0	0	0	0	0	0	0	0	0	0	0	1	0	0	0	0	k__Bacteria;p__Firmicutes;c__Clostridia;o__Clostridiales
OTU625	0	1	1	0	0	3	0	0	0	3	3	2	1	0	0	6	2	0	0	0	0	2	0	k__Bacteria;p__Bacteroidetes;c__Bacteroidia;o__Bacteroidales;f__S24-7
OTU277	0	0	0	0	0	1	0	0	0	0	0	0	55	20	1	0	0	0	2	0	1	0	9	k__Bacteria;p__Firmicutes;c__Clostridia;o__Clostridiales
OTU329	0	0	0	0	0	0	8	2	4	1	1	7	0	0	0	0	0	0	0	0	0	0	0	k__Bacteria;p__Firmicutes;c__Clostridia;o__Clostridiales;f__Ruminococcaceae
OTU299	0	2	1	0	0	5	0	0	19	0	0	1	2	6	3	13	0	16	3	5	15	3	1	k__Bacteria;p__Firmicutes;c__Clostridia;o__Clostridiales;f__Clostridiaceae;g__Clostridium;s__perfringens
OTU342	3	6	7	3	1	3	7	4	3	5	2	11	0	0	0	0	0	0	0	3	0	1	0	k__Bacteria;p__Firmicutes;c__Clostridia;o__Clostridiales
OTU324	0	0	0	0	2	0	21	1	1	1	0	3	0	0	0	0	0	0	30	0	1	0	27	k__Bacteria;p__Firmicutes;c__Clostridia;o__Clostridiales
OTU357	0	0	1	0	0	1	24	0	27	0	0	37	0	0	0	0	0	0	0	0	0	0	0	k__Bacteria;p__Firmicutes;c__Clostridia;o__Clostridiales;f__Lachnospiraceae
OTU272	7	1	1	0	4	1	3	1	2	5	0	1	0	0	0	0	1	0	12	0	2	4	1	k__Bacteria;p__Firmicutes;c__Clostridia;o__Clostridiales;f__Ruminococcaceae
OTU523	0	1	2	3	4	0	5	2	2	0	0	11	0	0	0	0	0	0	0	0	0	0	0	k__Bacteria;p__Bacteroidetes;c__Bacteroidia;o__Bacteroidales;f__S24-7
OTU340	0	1	6	0	7	1	1	6	0	0	0	0	0	0	0	0	0	0	23	0	5	0	0	k__Bacteria;p__Firmicutes;c__Clostridia;o__Clostridiales
OTU286	63	0	0	0	9	0	0	0	0	1	0	0	0	0	0	0	0	0	0	0	0	0	0	k__Bacteria;p__Firmicutes;c__Clostridia;o__Clostridiales
OTU587	2	0	0	3	1	0	4	1	3	1	0	1	7	4	4	1	0	0	7	4	3	7	21	k__Bacteria;p__Firmicutes;c__Clostridia;o__Clostridiales
OTU369	2	4	2	0	31	6	5	2	5	3	1	3	0	0	0	0	0	0	0	0	0	0	0	k__Bacteria;p__Bacteroidetes;c__Bacteroidia;o__Bacteroidales;f__Rikenellaceae
OTU430	2	0	1	2	0	2	9	2	2	0	2	4	2	0	0	0	0	0	2	0	1	1	0	k__Bacteria;p__Firmicutes;c__Clostridia;o__Clostridiales;f__Ruminococcaceae
OTU297	0	0	1	0	5	2	4	0	0	0	0	1	31	1	2	0	2	3	9	1	4	3	4	k__Bacteria;p__Firmicutes;c__Clostridia;o__Clostridiales;f__Mogibacteriaceae
OTU333	0	0	0	0	3	0	0	0	0	2	0	0	0	5	0	0	1	0	0	3	0	0	62	k__Bacteria;p__Proteobacteria;c__Gammaproteobacteria;o__Pasteurellales;f__Pasteurellaceae;g__Aggregatibacter;s__pneumotropica
OTU343	0	1	0	0	0	0	0	0	11	0	0	0	2	0	0	0	0	1	1	0	1	0	1	k__Bacteria;p__Firmicutes;c__Clostridia;o__Clostridiales
OTU225	1	0	1	0	2	0	4	0	0	0	0	1	0	0	0	0	0	0	0	0	0	0	0	k__Bacteria;p__Firmicutes;c__Clostridia;o__Clostridiales
OTU453	2	0	2	4	0	0	5	2	14	2	1	4	1	0	0	0	1	0	0	0	0	2	1	k__Bacteria;p__Firmicutes;c__Clostridia;o__Clostridiales;f__Lachnospiraceae
OTU325	3	4	3	3	1	3	2	1	8	2	1	4	4	0	1	1	0	1	1	1	1	0	0	k__Bacteria;p__Firmicutes;c__Clostridia;o__Clostridiales;f__Christensenellaceae
OTU332	0	0	0	0	0	1	1	0	4	0	0	2	17	4	0	1	0	9	6	9	8	8	1	k__Bacteria;p__Firmicutes;c__Clostridia;o__Clostridiales;f__Mogibacteriaceae
OTU351	2	0	43	2	7	17	0	0	0	0	0	0	0	0	0	0	0	0	0	0	0	0	0	k__Bacteria;p__Firmicutes;c__Clostridia;o__Clostridiales;f__Lachnospiraceae
OTU355	4	0	3	0	0	0	0	0	1	1	0	8	2	0	0	0	0	0	0	0	0	0	0	k__Bacteria;p__Firmicutes;c__Clostridia;o__Clostridiales
OTU341	0	0	2	0	0	3	1	6	15	0	0	8	0	0	0	0	0	0	0	0	0	0	0	k__Bacteria;p__Firmicutes;c__Clostridia;o__Clostridiales
OTU291	18	0	14	1	16	20	0	0	0	0	0	0	0	0	0	0	0	0	0	0	0	0	0	k__Bacteria;p__Firmicutes;c__Clostridia;o__Clostridiales;f__Lachnospiraceae;g__Anaerostipes
OTU358	2	3	0	3	0	3	5	6	33	3	0	3	0	0	0	0	0	0	0	0	0	0	0	k__Bacteria;p__Firmicutes;c__Clostridia;o__Clostridiales
OTU306	0	0	0	1	0	4	2	0	4	2	1	7	0	0	0	0	0	0	0	0	0	0	0	k__Bacteria;p__Firmicutes;c__Erysipelotrichi;o__Erysipelotrichales;f__Erysipelotrichaceae
OTU318	6	0	6	1	14	3	0	0	2	0	0	0	0	0	0	0	0	0	0	0	0	0	0	k__Bacteria;p__Firmicutes;c__Clostridia;o__Clostridiales
OTU317	1	0	0	0	0	0	0	0	0	0	0	0	0	0	0	0	0	0	0	0	0	0	0	k__Bacteria;p__Firmicutes;c__Clostridia;o__Clostridiales
OTU349	8	2	0	1	4	3	1	0	0	0	0	0	0	0	0	0	0	0	0	0	0	0	0	k__Bacteria;p__Firmicutes;c__Clostridia;o__Clostridiales
OTU377	1	0	0	2	0	0	0	0	1	0	0	0	0	0	0	0	0	0	0	0	0	0	0	k__Bacteria;p__Firmicutes;c__Clostridia;o__Clostridiales
OTU514	1	0	1	5	1	4	0	1	3	0	0	18	0	0	0	0	2	0	1	0	0	8	3	k__Bacteria;p__Firmicutes;c__Clostridia;o__Clostridiales
OTU354	4	5	3	1	0	1	1	0	1	0	0	0	0	0	0	0	0	0	0	0	0	0	0	k__Bacteria;p__Firmicutes;c__Clostridia;o__Clostridiales
OTU359	0	0	0	4	3	2	0	1	0	6	0	2	0	0	0	0	0	0	0	0	0	0	0	k__Bacteria;p__Firmicutes;c__Clostridia;o__Clostridiales
OTU455	1	2	1	2	2	1	0	2	0	0	0	0	0	1	0	0	0	0	11	0	1	0	1	k__Bacteria;p__Firmicutes;c__Clostridia;o__Clostridiales
OTU328	0	0	2	0	0	0	2	1	0	1	0	2	0	0	2	14	0	0	15	0	1	0	0	k__Bacteria;p__Firmicutes;c__Clostridia;o__Clostridiales;f__Ruminococcaceae
OTU330	2	3	1	0	2	0	0	3	1	1	0	0	13	4	0	0	0	2	12	5	1	1	5	k__Bacteria;p__Firmicutes;c__Clostridia;o__Clostridiales;f__Lachnospiraceae
OTU395	28	8	2	3	2	2	1	0	0	1	0	0	0	0	0	0	0	0	0	0	0	0	0	k__Bacteria;p__Tenericutes;c__Mollicutes;o__RF39
OTU292	48	0	9	0	0	6	0	0	0	0	0	0	0	0	0	0	0	0	0	0	0	0	0	k__Bacteria;p__Tenericutes;c__Mollicutes;o__RF39
OTU387	5	4	6	0	0	9	0	1	5	0	0	2	0	0	0	0	0	0	0	0	0	0	0	k__Bacteria;p__Tenericutes;c__Mollicutes;o__RF39
OTU322	2	2	44	0	3	7	0	0	0	0	0	0	0	0	0	0	0	0	0	0	0	0	0	k__Bacteria;p__Firmicutes;c__Clostridia;o__Clostridiales
OTU327	0	0	4	0	4	5	4	2	4	2	0	9	0	0	0	0	0	0	0	0	0	0	0	k__Bacteria;p__Firmicutes;c__Clostridia;o__Clostridiales;f__Ruminococcaceae
OTU644	1	3	5	1	0	1	3	0	4	0	0	2	3	0	1	0	0	3	0	3	0	5	0	k__Bacteria;p__TM7;c__TM7-3;o__CW040;f__F16
OTU472	1	1	0	1	3	1	0	0	1	0	4	0	0	0	0	0	0	0	0	0	0	0	0	k__Bacteria;p__Firmicutes;c__Clostridia;o__Clostridiales;f__Ruminococcaceae
OTU271	0	6	1	0	0	0	2	1	4	0	1	2	0	0	1	0	0	0	0	0	0	1	0	k__Bacteria;p__Firmicutes;c__Clostridia;o__Clostridiales;f__Ruminococcaceae
OTU406	7	4	1	8	4	0	0	0	0	0	0	0	0	0	0	0	0	0	0	0	0	0	0	k__Bacteria;p__Firmicutes;c__Clostridia;o__Clostridiales
OTU365	3	1	0	1	0	2	5	1	0	0	0	1	2	1	0	0	0	4	2	2	1	2	1	k__Bacteria;p__Firmicutes;c__Clostridia;o__Clostridiales;f__Ruminococcaceae
OTU362	1	0	0	0	0	0	1	2	0	1	0	0	3	2	0	0	0	26	11	0	1	2	0	k__Bacteria;p__Firmicutes;c__Clostridia;o__Clostridiales
OTU345	4	8	3	0	3	2	0	1	7	5	2	3	0	0	0	0	0	0	0	0	0	0	0	k__Bacteria;p__Firmicutes;c__Clostridia;o__Clostridiales;f__Ruminococcaceae;g__Ruminococcus
OTU648	10	0	0	0	18	0	0	0	0	0	0	0	0	0	0	0	0	0	0	0	0	0	0	k__Bacteria;p__Firmicutes;c__Clostridia;o__Clostridiales;f__Lachnospiraceae
OTU563	0	0	1	3	2	1	5	2	7	13	0	3	0	0	0	0	0	0	0	0	0	0	0	k__Bacteria;p__Firmicutes;c__Clostridia;o__Clostridiales
OTU356	0	1	4	12	27	3	0	0	0	0	0	0	1	0	0	0	0	0	0	0	1	0	1	k__Bacteria;p__Firmicutes;c__Clostridia;o__Clostridiales
OTU550	0	5	0	2	0	1	8	22	1	4	0	0	0	0	0	0	0	0	0	0	0	0	0	k__Bacteria;p__Firmicutes;c__Clostridia;o__Clostridiales
OTU360	0	0	0	0	0	0	0	6	0	0	34	10	0	0	0	0	0	0	0	0	0	0	1	k__Bacteria;p__Proteobacteria;c__Epsilonproteobacteria;o__Campylobacterales;f__Helicobacteraceae;g__Helicobacter
OTU280	0	0	1	0	0	0	3	0	7	0	0	0	18	3	0	0	2	3	0	1	0	3	5	k__Bacteria;p__Firmicutes;c__Clostridia;o__Clostridiales
OTU382	1	0	2	0	0	1	5	0	0	0	0	3	12	1	0	0	0	4	2	0	0	0	0	k__Bacteria;p__Firmicutes;c__Clostridia;o__Clostridiales
OTU352	1	1	1	0	3	7	0	0	4	0	1	1	7	11	1	1	3	0	0	0	3	0	0	k__Bacteria;p__Proteobacteria;c__Betaproteobacteria;o__Burkholderiales;f__Alcaligenaceae;g__Achromobacter
OTU326	0	1	2	1	0	4	4	0	3	2	0	9	0	0	0	0	0	0	0	0	0	0	0	k__Bacteria;p__Firmicutes;c__Clostridia;o__Clostridiales;f__Lachnospiraceae
OTU654	1	1	3	2	1	1	0	1	0	0	0	0	0	0	0	0	0	0	0	0	0	0	0	k__Bacteria;p__Firmicutes;c__Clostridia;o__Clostridiales
OTU577	0	0	0	0	0	0	0	0	0	0	0	0	0	4	0	0	0	0	18	18	6	3	1	k__Bacteria;p__Actinobacteria;c__Coriobacteriia;o__Coriobacteriales;f__Coriobacteriaceae
OTU398	8	0	1	1	0	25	1	0	0	0	4	1	0	0	0	0	0	0	0	0	0	0	0	k__Bacteria;p__Firmicutes;c__Clostridia;o__Clostridiales;f__Ruminococcaceae
OTU493	3	11	0	0	0	1	1	8	1	4	0	0	0	2	0	0	0	0	2	0	0	0	1	k__Bacteria;p__Firmicutes;c__Clostridia;o__Clostridiales;f__Ruminococcaceae;g__Oscillospira
OTU590	0	0	0	1	1	0	0	0	0	0	0	0	8	0	0	1	1	1	0	0	0	4	27	k__Bacteria;p__Firmicutes;c__Clostridia;o__Clostridiales
OTU364	7	0	0	0	0	1	0	0	0	0	0	0	0	27	2	0	0	0	0	7	3	0	1	k__Bacteria;p__Tenericutes;c__Mollicutes;o__RF39
OTU361	0	0	0	0	2	0	0	14	2	0	23	4	0	2	1	0	0	0	0	0	0	0	0	k__Bacteria;p__Firmicutes;c__Bacilli;o__Lactobacillales;f__Lactobacillaceae;g__Lactobacillus
OTU487	8	0	1	4	1	1	3	2	0	2	3	0	0	0	0	0	0	0	0	0	0	0	0	k__Bacteria;p__Tenericutes;c__Mollicutes;o__RF39
OTU616	0	0	0	0	1	0	0	2	0	1	1	1	0	3	0	2	1	0	0	0	0	0	0	k__Bacteria;p__Bacteroidetes;c__Bacteroidia;o__Bacteroidales;f__Bacteroidaceae;g__Bacteroides
OTU311	7	0	2	3	0	0	1	1	1	0	0	3	1	0	0	0	0	0	3	0	2	1	0	k__Bacteria;p__Firmicutes;c__Clostridia;o__Clostridiales;f__Ruminococcaceae
OTU371	3	0	2	6	0	2	0	0	0	2	2	0	0	0	0	0	0	0	0	0	0	0	0	Unassigned
OTU391	0	1	2	0	0	1	1	0	5	0	0	3	1	0	0	1	0	0	0	0	0	0	0	k__Bacteria;p__Firmicutes;c__Clostridia;o__Clostridiales
OTU571	0	1	0	0	0	0	1	0	1	2	0	1	1	0	0	1	1	0	11	1	2	4	8	k__Bacteria;p__Firmicutes;c__Clostridia;o__Clostridiales
OTU489	2	0	9	0	14	1	3	1	2	1	0	2	0	0	0	0	0	0	0	0	0	0	0	k__Bacteria;p__Bacteroidetes;c__Bacteroidia;o__Bacteroidales;f__Prevotellaceae;g__Prevotella
OTU425	0	0	0	0	0	0	0	0	0	0	0	0	2	14	9	2	1	0	1	7	0	3	3	k__Bacteria;p__Firmicutes;c__Bacilli;o__Lactobacillales;f__Aerococcaceae;g__Facklamia
OTU419	0	0	0	0	1	1	1	2	2	2	2	0	2	3	0	0	3	5	0	1	6	1	0	k__Bacteria;p__Tenericutes;c__Mollicutes;o__RF39
OTU367	0	1	0	0	11	1	2	0	0	0	0	0	0	0	0	0	0	0	0	0	0	0	0	k__Bacteria;p__Firmicutes;c__Clostridia;o__Clostridiales
OTU279	0	0	0	0	0	0	0	0	0	0	0	0	6	14	12	0	0	1	0	1	2	4	0	k__Bacteria;p__Firmicutes;c__Bacilli;o__Lactobacillales;f__Streptococcaceae;g__Lactococcus
OTU400	28	4	2	0	3	2	0	0	1	0	0	0	0	0	0	0	0	0	0	0	0	0	0	k__Bacteria;p__Firmicutes;c__Clostridia;o__Clostridiales;f__Clostridiaceae;g__Clostridium
OTU381	1	0	1	1	1	0	3	0	5	2	0	13	0	0	0	0	0	0	0	0	0	0	0	k__Bacteria;p__Firmicutes;c__Clostridia;o__Clostridiales
OTU460	3	3	0	11	0	1	0	0	1	0	0	0	3	1	0	0	0	0	0	0	0	0	0	Unassigned
OTU429	1	0	1	0	2	1	0	0	0	0	0	6	0	0	0	0	0	0	0	0	1	0	0	k__Bacteria;p__Firmicutes;c__Clostridia;o__Clostridiales
OTU348	2	2	0	0	5	0	0	0	0	0	0	0	0	0	0	0	0	0	0	0	0	0	0	k__Bacteria;p__Firmicutes;c__Clostridia;o__Clostridiales
OTU451	0	0	0	1	0	0	0	1	0	0	0	0	0	0	0	0	0	0	0	0	0	0	0	k__Bacteria;p__Firmicutes;c__Clostridia;o__Clostridiales;f__Lachnospiraceae
OTU432	4	1	0	0	0	0	0	0	0	1	0	0	0	0	0	0	0	8	4	0	4	0	0	k__Bacteria;p__Tenericutes;c__Mollicutes;o__RF39
OTU560	0	1	0	0	0	0	4	0	1	1	0	5	0	0	0	0	0	0	0	0	0	0	0	k__Bacteria;p__Firmicutes;c__Clostridia;o__Clostridiales;f__Ruminococcaceae
OTU375	5	0	0	1	1	4	1	0	0	0	0	0	1	3	0	0	0	0	4	0	1	2	5	k__Bacteria;p__Firmicutes;c__Clostridia;o__Clostridiales
OTU376	0	1	0	3	2	7	0	0	0	0	0	0	0	0	0	0	0	0	0	0	0	0	0	k__Bacteria;p__Firmicutes;c__Clostridia;o__Clostridiales
OTU447	1	1	1	1	0	2	3	2	2	0	0	1	2	0	0	0	0	0	0	0	0	2	0	k__Bacteria;p__Firmicutes;c__Clostridia;o__Clostridiales;f__Ruminococcaceae
OTU610	0	0	0	0	0	0	0	0	0	0	0	0	3	16	5	1	0	0	0	0	1	6	4	k__Bacteria;p__Firmicutes;c__Bacilli;o__Lactobacillales;f__Lactobacillaceae;g__Lactobacillus
OTU467	0	0	0	3	0	0	0	0	4	0	0	9	0	0	0	0	0	0	0	0	0	0	0	k__Bacteria;p__Firmicutes;c__Clostridia;o__Clostridiales
OTU431	0	2	2	2	0	0	0	2	1	2	1	2	0	0	0	0	0	1	0	0	0	1	1	k__Bacteria;p__Firmicutes;c__Clostridia;o__Clostridiales;f__Lachnospiraceae
OTU374	6	0	2	0	6	0	0	0	1	1	0	1	0	0	0	0	0	0	0	0	0	0	0	k__Bacteria;p__Firmicutes;c__Clostridia;o__Clostridiales
OTU527	1	0	0	0	5	0	0	0	0	3	0	0	0	0	0	0	0	0	0	0	1	0	0	k__Bacteria;p__Bacteroidetes;c__Bacteroidia;o__Bacteroidales;f__Rikenellaceae
OTU522	5	0	1	5	10	0	0	0	0	0	0	0	0	0	0	0	0	0	0	0	0	0	0	k__Bacteria;p__Firmicutes;c__Erysipelotrichi;o__Erysipelotrichales;f__Erysipelotrichaceae
OTU572	0	0	0	0	0	0	0	0	0	0	0	0	1	1	1	0	0	3	6	7	2	10	2	k__Bacteria;p__Firmicutes;c__Clostridia;o__Clostridiales;f__Ruminococcaceae
OTU506	0	1	3	0	1	4	4	2	1	2	0	1	0	0	0	0	0	0	0	0	0	0	0	Unassigned
OTU535	0	0	0	0	0	11	0	0	17	0	0	0	0	0	0	0	0	0	0	0	0	0	0	k__Bacteria;p__Firmicutes;c__Clostridia;o__Clostridiales
OTU434	0	0	2	3	0	0	1	0	0	0	0	2	0	0	0	0	0	0	0	0	1	0	0	k__Bacteria;p__Firmicutes;c__Clostridia;o__Clostridiales
OTU557	2	0	0	0	0	0	1	0	7	0	0	1	4	0	0	0	0	0	4	0	0	5	1	k__Bacteria;p__Firmicutes;c__Clostridia;o__Clostridiales
OTU346	0	0	0	2	3	3	0	0	0	0	1	0	0	0	0	0	0	0	0	0	0	0	0	Unassigned
OTU275	0	0	0	5	4	0	0	0	0	0	0	0	0	0	0	0	0	0	0	0	0	0	0	k__Bacteria;p__Firmicutes;c__Clostridia;o__Clostridiales;f__Christensenellaceae
OTU552	0	0	1	0	3	1	3	2	0	1	0	5	0	0	0	0	0	0	0	0	0	0	0	k__Bacteria;p__Firmicutes;c__Clostridia;o__Clostridiales;f__Ruminococcaceae
OTU405	3	3	5	0	2	1	0	1	0	0	0	0	0	6	1	0	3	0	0	0	0	0	0	k__Bacteria;p__Tenericutes;c__Mollicutes;o__RF39
OTU435	5	1	0	0	3	0	0	0	0	0	0	0	0	0	0	0	0	0	0	0	0	0	0	k__Bacteria;p__Firmicutes;c__Clostridia;o__Clostridiales
OTU437	0	0	1	0	1	1	0	0	0	1	0	0	0	0	0	0	0	0	0	7	2	0	0	Unassigned
OTU414	0	0	4	0	0	2	1	0	3	0	0	1	0	0	0	0	0	0	0	0	0	0	0	k__Bacteria;p__Firmicutes;c__Clostridia;o__Clostridiales;f__Ruminococcaceae
OTU386	0	0	0	0	0	0	0	0	0	0	0	0	0	0	0	0	0	0	0	0	0	0	0	k__Bacteria;p__Cyanobacteria;c__4C0d-2;o__YS2
OTU542	1	0	0	1	0	0	3	1	0	0	0	1	3	0	0	0	0	7	6	0	0	0	0	k__Bacteria;p__Firmicutes;c__Clostridia;o__Clostridiales
OTU617	0	0	0	0	0	0	0	0	0	0	0	0	0	2	0	1	3	0	0	1	1	0	20	k__Bacteria;p__Proteobacteria;c__Gammaproteobacteria;o__Enterobacteriales;f__Enterobacteriaceae
OTU385	0	0	1	0	4	0	0	1	0	3	0	2	0	0	0	0	0	0	0	0	0	0	0	k__Bacteria;p__Firmicutes;c__Clostridia;o__Clostridiales;f__Ruminococcaceae
OTU642	0	0	1	0	0	2	0	0	0	0	0	0	8	1	0	3	0	0	0	1	0	0	1	k__Bacteria;p__Firmicutes;c__Clostridia;o__Clostridiales;f__Lachnospiraceae;g__Coprococcus
OTU411	1	0	0	0	1	0	1	4	0	0	0	0	0	0	0	0	0	0	6	0	0	0	0	k__Bacteria;p__Firmicutes;c__Clostridia;o__Clostridiales;f__Ruminococcaceae
OTU305	0	0	0	0	0	0	0	0	0	0	0	0	0	0	0	0	0	0	0	0	0	0	0	k__Bacteria;p__Firmicutes;c__Clostridia;o__Clostridiales
OTU494	2	0	1	0	0	0	0	2	1	2	2	0	0	0	0	0	0	0	0	0	0	0	0	k__Bacteria;p__Firmicutes;c__Clostridia;o__Clostridiales
OTU615	0	0	0	0	0	0	0	0	0	0	0	0	1	14	8	0	2	2	0	1	0	0	1	k__Bacteria;p__Firmicutes;c__Bacilli;o__Bacillales;f__Bacillaceae;g__Bacillus
OTU436	0	0	0	0	0	1	0	3	0	0	0	1	1	1	0	0	3	0	0	3	3	0	0	k__Bacteria;p__Firmicutes;c__Erysipelotrichi;o__Erysipelotrichales;f__Erysipelotrichaceae;g__Allobaculum
OTU483	7	1	0	0	0	0	6	1	0	5	1	5	0	0	0	0	0	0	0	0	0	0	2	k__Bacteria;p__Cyanobacteria;c__4C0d-2;o__YS2
OTU492	3	0	2	0	0	0	0	0	0	0	0	0	5	5	6	0	0	0	2	0	2	2	0	k__Bacteria;p__Firmicutes;c__Clostridia;o__Clostridiales;f__Ruminococcaceae
OTU495	4	0	0	3	0	1	3	0	0	0	0	0	0	0	0	0	1	0	2	0	0	0	0	k__Bacteria;p__Firmicutes;c__Clostridia;o__Clostridiales
OTU599	0	0	0	0	0	0	0	0	0	0	0	0	25	0	0	0	1	0	0	0	0	0	0	Unassigned
OTU266	0	0	0	0	9	3	0	0	0	0	0	0	0	1	0	5	0	0	0	0	0	0	0	Unassigned
OTU353	5	0	10	0	5	2	0	0	0	0	0	0	0	0	0	0	0	0	0	0	0	0	0	k__Bacteria;p__Firmicutes;c__Clostridia;o__Clostridiales
OTU482	6	1	0	14	0	0	1	0	0	1	0	1	0	0	0	0	0	0	0	0	0	0	0	k__Bacteria;p__Firmicutes;c__Clostridia;o__Clostridiales;f__Lachnospiraceae
OTU454	1	0	0	0	0	1	0	0	0	0	1	0	1	1	2	0	2	0	0	0	1	0	0	k__Bacteria;p__Firmicutes;c__Clostridia;o__Clostridiales;f__Ruminococcaceae
OTU393	0	0	0	0	3	0	0	0	1	0	3	0	0	0	0	0	0	0	0	0	0	0	0	Unassigned
OTU536	1	0	1	1	0	1	2	2	1	0	0	1	0	2	0	0	0	1	0	0	0	0	1	k__Bacteria;p__Firmicutes;c__Clostridia;o__Clostridiales;f__Lachnospiraceae;g__Ruminococcus;s__gnavus
OTU320	6	0	0	0	9	1	0	0	0	0	0	3	0	0	0	0	0	0	0	0	0	0	0	Unassigned
OTU389	1	0	2	0	0	0	2	0	0	0	0	9	0	0	0	0	0	0	1	0	0	0	0	k__Bacteria;p__Firmicutes;c__Clostridia;o__Clostridiales;f__Ruminococcaceae
OTU469	0	2	2	0	1	0	2	2	1	0	0	2	0	0	0	0	0	0	0	0	0	0	0	k__Bacteria;p__Firmicutes;c__Clostridia;o__Clostridiales;f__Ruminococcaceae
OTU423	0	0	0	0	0	0	0	0	0	0	0	0	0	0	0	0	0	0	0	0	0	25	0	k__Bacteria;p__Tenericutes;c__Mollicutes;o__Anaeroplasmatales;f__Anaeroplasmataceae;g__Anaeroplasma
OTU481	22	0	0	1	0	1	0	0	0	0	0	0	0	0	0	0	0	0	0	0	0	0	0	k__Bacteria;p__Firmicutes;c__Clostridia;o__Clostridiales
OTU504	2	0	4	0	0	0	2	0	13	0	0	0	0	0	0	0	0	0	0	0	0	0	0	k__Bacteria;p__Firmicutes;c__Clostridia;o__Clostridiales;f__Lachnospiraceae
OTU524	1	2	1	0	10	2	0	0	0	0	0	1	0	0	0	0	0	0	0	0	0	0	0	k__Bacteria;p__Firmicutes;c__Clostridia;o__Clostridiales
OTU585	0	0	0	0	0	1	0	0	0	0	0	0	0	2	8	9	0	0	0	0	0	2	1	k__Bacteria;p__Firmicutes;c__Bacilli;o__Lactobacillales;f__Enterococcaceae
OTU611	0	0	0	0	0	0	0	0	0	0	0	0	0	14	4	2	1	0	0	3	0	0	0	k__Bacteria;p__Firmicutes;c__Bacilli;o__Lactobacillales;f__Leuconostocaceae;g__Leuconostoc
OTU632	0	0	0	3	0	1	2	0	0	0	1	0	0	0	0	0	0	0	0	0	0	0	0	k__Bacteria;p__Firmicutes;c__Clostridia;o__Clostridiales
OTU604	0	0	0	0	0	0	0	0	0	0	0	1	20	0	0	0	0	0	0	0	2	0	0	k__Bacteria;p__Proteobacteria;c__Betaproteobacteria;o__Burkholderiales;f__Comamonadaceae;g__Delftia
OTU337	2	0	0	0	0	1	0	0	0	0	0	0	0	0	0	0	0	0	0	0	0	0	0	k__Bacteria;p__Firmicutes;c__Clostridia;o__Clostridiales
OTU433	0	0	0	0	0	0	2	0	0	2	0	0	0	0	0	0	0	0	0	0	0	0	0	k__Bacteria;p__Firmicutes;c__Clostridia;o__Clostridiales
OTU344	0	0	0	0	2	2	1	0	0	0	0	0	0	0	0	0	0	0	0	0	0	0	0	Unassigned
OTU540	1	0	1	1	0	5	0	0	1	0	0	1	1	0	0	0	0	0	0	0	0	0	0	k__Bacteria;p__Tenericutes;c__Mollicutes;o__RF39
OTU491	3	0	1	2	2	2	3	0	0	0	0	0	0	0	0	0	0	0	0	0	0	0	0	k__Bacteria;p__Firmicutes;c__Clostridia;o__Clostridiales;f__Ruminococcaceae
OTU584	0	1	0	0	0	0	0	0	0	0	0	5	0	0	0	1	1	0	1	0	1	3	0	k__Bacteria;p__Bacteroidetes;c__Bacteroidia;o__Bacteroidales;f__Paraprevotellaceae;g__Prevotella
OTU507	8	0	2	8	0	0	0	0	0	1	0	0	0	0	1	0	0	0	0	0	0	1	0	k__Bacteria;p__Firmicutes;c__Clostridia;o__Clostridiales
OTU413	0	0	0	0	3	2	0	0	1	0	0	1	0	0	0	0	0	0	0	0	0	0	0	k__Bacteria;p__Firmicutes;c__Clostridia;o__Clostridiales;f__Ruminococcaceae
OTU521	1	1	1	11	0	0	4	1	0	0	0	3	0	0	0	0	0	0	0	0	0	0	0	k__Bacteria;p__Firmicutes;c__Clostridia;o__Clostridiales;f__Ruminococcaceae
OTU427	0	2	0	0	0	2	0	0	0	0	0	0	3	1	2	0	3	0	0	0	0	0	0	k__Bacteria;p__Firmicutes;c__Clostridia;o__Clostridiales;f__Mogibacteriaceae
OTU477	7	0	5	5	2	1	0	0	0	0	0	0	0	0	0	0	0	0	0	0	0	1	0	k__Bacteria;p__Firmicutes;c__Clostridia;o__Clostridiales
OTU426	1	0	1	0	0	0	0	0	0	0	0	0	0	19	0	0	0	0	0	0	0	0	0	k__Bacteria;p__Tenericutes;c__Mollicutes;o__RF39
OTU478	16	0	3	0	0	1	0	0	0	0	0	0	0	0	0	0	0	0	0	0	0	0	0	k__Bacteria;p__Firmicutes;c__Clostridia;o__Clostridiales
OTU636	2	0	0	0	0	0	0	0	0	0	0	0	0	0	2	0	0	0	0	0	0	0	0	k__Bacteria;p__Firmicutes;c__Clostridia;o__Clostridiales;f__Ruminococcaceae
OTU638	0	0	0	2	0	1	2	0	3	0	0	0	1	0	0	0	0	0	0	0	0	0	0	k__Bacteria;p__Firmicutes;c__Clostridia;o__Clostridiales
OTU397	4	0	0	4	2	0	0	0	0	1	0	0	0	0	0	0	0	0	0	0	0	0	0	k__Bacteria;p__Firmicutes;c__Erysipelotrichi;o__Erysipelotrichales;f__Erysipelotrichaceae
OTU637	0	1	0	0	0	2	1	1	2	3	0	1	1	0	0	0	0	0	0	0	0	0	0	k__Bacteria;p__Firmicutes;c__Clostridia;o__Clostridiales
OTU449	3	0	0	0	0	0	0	0	2	4	0	0	0	0	0	0	0	0	0	0	0	0	0	k__Bacteria;p__Tenericutes;c__Mollicutes;o__RF39
OTU561	0	0	0	0	0	0	0	0	3	0	0	2	2	0	0	0	0	0	0	0	1	0	1	k__Bacteria;p__Firmicutes;c__Clostridia;o__Clostridiales;f__Lachnospiraceae
OTU446	0	1	1	0	3	0	2	0	0	0	0	0	0	0	0	0	0	0	0	0	0	0	0	Unassigned
OTU502	0	0	14	0	2	0	1	0	1	0	0	0	0	0	0	0	0	0	0	0	0	0	0	k__Bacteria;p__Firmicutes;c__Clostridia;o__Clostridiales;f__Lachnospiraceae
OTU634	0	0	0	0	0	0	5	5	0	3	0	0	0	0	0	0	0	0	0	0	0	1	0	k__Bacteria;p__Firmicutes;c__Clostridia;o__Clostridiales
OTU520	2	1	1	4	0	1	0	0	0	0	0	0	0	0	0	0	0	0	0	0	0	0	0	k__Bacteria;p__Firmicutes;c__Clostridia;o__Clostridiales
OTU565	0	0	0	0	0	0	0	0	0	0	0	0	3	1	0	0	1	2	0	2	3	2	1	k__Bacteria;p__Bacteroidetes;c__Sphingobacteriia;o__Sphingobacteriales;f__Sphingobacteriaceae;g__Pedobacter
OTU403	6	0	0	0	0	0	0	0	0	0	0	0	0	0	0	0	1	0	0	0	0	1	1	k__Bacteria;p__Tenericutes;c__Mollicutes;o__RF39
OTU392	5	0	0	0	0	0	0	0	0	0	0	0	0	0	0	0	0	0	0	0	0	0	0	k__Bacteria;p__Firmicutes;c__Clostridia;o__Clostridiales
OTU363	1	0	0	0	1	0	0	0	0	0	0	0	11	0	0	1	0	0	1	1	0	0	0	k__Bacteria;p__Proteobacteria;c__Gammaproteobacteria;o__Xanthomonadales;f__Xanthomonadaceae;g__Pseudoxanthomonas;s__mexicana
OTU407	1	2	7	1	3	3	0	0	0	0	0	0	0	0	0	0	0	0	0	0	0	0	0	k__Bacteria;p__Firmicutes;c__Clostridia;o__Clostridiales;f__Clostridiaceae
OTU511	0	0	5	0	7	1	0	0	0	0	0	0	0	0	0	0	0	0	0	0	0	0	0	k__Bacteria;p__Firmicutes;c__Erysipelotrichi;o__Erysipelotrichales;f__Erysipelotrichaceae
OTU612	2	0	3	2	1	0	0	0	0	0	0	0	0	3	0	0	0	2	1	0	2	0	0	k__Bacteria;p__Tenericutes;c__Mollicutes;o__RF39
OTU639	0	1	0	1	0	0	0	0	0	0	1	0	0	0	0	0	0	0	0	0	0	0	0	Unassigned
OTU645	0	0	2	1	0	0	3	0	0	0	2	0	0	0	0	0	0	0	0	0	0	0	0	Unassigned
OTU420	0	0	0	0	0	0	0	0	0	0	0	0	0	1	0	0	0	2	5	0	1	3	3	Unassigned
OTU650	0	0	1	0	1	0	1	0	0	0	0	2	0	0	0	0	0	0	1	0	0	0	0	k__Bacteria;p__Firmicutes;c__Clostridia;o__Clostridiales;f__Ruminococcaceae
OTU558	0	0	0	0	0	0	0	0	14	0	0	1	0	0	0	0	0	0	0	0	0	0	0	k__Bacteria;p__Firmicutes;c__Erysipelotrichi;o__Erysipelotrichales;f__Erysipelotrichaceae
OTU657	1	0	0	1	0	0	2	0	0	1	0	0	0	0	0	0	1	0	1	0	0	0	0	k__Bacteria;p__Firmicutes;c__Clostridia;o__Clostridiales;f__Ruminococcaceae;g__Oscillospira
OTU579	0	0	0	0	0	0	0	0	0	0	0	0	1	0	0	0	0	0	3	8	0	0	0	k__Bacteria;p__Firmicutes;c__Clostridia;o__Clostridiales
OTU441	1	0	0	0	1	0	0	0	0	0	0	0	0	0	0	0	0	0	1	0	0	0	0	k__Bacteria;p__Firmicutes;c__Clostridia;o__Clostridiales
OTU442	0	0	0	0	0	1	0	0	0	0	1	0	0	0	0	0	0	0	0	0	0	0	0	Unassigned
OTU510	0	2	2	0	0	1	0	0	0	1	0	0	0	0	1	0	0	0	0	0	0	0	0	k__Bacteria;p__Firmicutes;c__Clostridia;o__Clostridiales;f__Ruminococcaceae;g__Oscillospira
OTU497	3	0	0	0	0	0	1	0	1	4	0	0	0	0	0	0	0	0	0	0	0	0	0	k__Bacteria;p__Tenericutes;c__Mollicutes;o__RF39
OTU486	1	0	0	1	3	1	1	0	0	0	0	0	0	0	1	0	0	0	0	0	0	0	0	Unassigned
OTU296	0	1	0	0	0	3	0	0	0	0	2	0	0	0	0	0	0	0	0	0	0	0	0	Unassigned
OTU553	0	0	0	0	0	0	0	8	0	0	4	0	0	0	0	0	0	0	0	0	0	0	0	k__Bacteria;p__Proteobacteria;c__Deltaproteobacteria;o__Desulfovibrionales;f__Desulfovibrionaceae
OTU628	0	0	0	1	0	0	0	0	0	0	0	0	0	0	0	0	0	0	0	0	0	0	0	Unassigned
OTU401	1	0	0	0	0	0	0	0	0	0	0	0	1	0	0	7	0	0	0	0	0	0	0	Unassigned
OTU546	0	1	0	1	0	1	3	0	0	0	0	0	0	0	0	0	0	0	0	0	0	0	0	k__Bacteria;p__Firmicutes;c__Clostridia;o__Clostridiales;f__Ruminococcaceae;g__Oscillospira
OTU496	11	0	1	0	0	0	0	0	0	0	0	0	0	0	0	0	0	0	0	0	0	0	0	k__Bacteria;p__Tenericutes;c__Mollicutes;o__RF39
OTU620	1	0	0	0	0	0	0	0	0	0	0	0	1	0	7	0	0	3	0	0	0	0	0	Unassigned
OTU281	0	0	0	0	1	4	0	0	0	0	0	0	0	0	0	0	0	0	0	0	0	0	0	Unassigned
OTU534	0	0	1	0	2	0	0	0	0	0	0	0	0	0	0	0	0	0	0	0	1	0	0	k__Bacteria;p__Firmicutes;c__Clostridia;o__Clostridiales
OTU598	0	0	0	0	0	0	0	0	0	0	0	0	9	0	0	0	0	0	0	0	0	0	0	Unassigned
OTU459	1	0	0	1	1	0	0	0	0	0	1	0	0	0	0	0	0	0	0	0	0	0	0	Unassigned
OTU312	2	0	0	0	1	0	0	0	0	0	0	0	0	0	0	0	0	1	0	0	2	0	0	k__Bacteria;p__Firmicutes;c__Clostridia;o__Clostridiales
OTU544	0	0	0	0	0	0	6	1	1	1	0	1	0	0	0	0	0	0	0	0	0	0	0	k__Bacteria;p__Firmicutes;c__Clostridia;o__Clostridiales;f__Ruminococcaceae
OTU347	0	0	0	0	0	0	0	1	0	2	0	0	0	0	0	0	0	0	1	0	0	0	0	k__Bacteria;p__Firmicutes;c__Clostridia;o__Clostridiales;f__Ruminococcaceae
OTU309	0	0	0	3	0	0	0	0	2	0	1	0	0	0	0	0	0	0	0	0	0	0	0	Unassigned
OTU456	0	0	0	0	0	0	0	0	0	0	0	0	0	0	0	3	1	0	0	0	0	0	0	Unassigned
OTU555	0	1	0	0	0	0	0	8	0	1	0	0	0	0	0	0	0	0	0	0	0	0	0	k__Bacteria;p__Firmicutes;c__Clostridia;o__Clostridiales
OTU531	0	0	0	0	3	0	1	1	0	0	0	0	0	0	0	0	0	0	0	0	0	0	0	k__Bacteria;p__Firmicutes;c__Clostridia;o__Clostridiales
OTU613	0	0	0	0	0	0	0	0	0	0	0	0	0	3	0	1	2	0	0	0	0	1	0	k__Bacteria;p__Bacteroidetes;c__Flavobacteriia;o__Flavobacteriales;f__Weeksellaceae;g__Chryseobacterium
OTU490	6	0	2	0	0	0	0	0	0	0	0	0	0	0	0	0	0	0	0	0	0	0	0	k__Bacteria;p__Tenericutes;c__Mollicutes;o__RF39
OTU464	1	1	0	0	0	0	0	0	0	0	0	0	0	0	0	0	0	0	0	0	0	0	0	Unassigned
OTU643	0	0	1	0	0	0	2	0	0	0	0	1	0	0	0	0	0	0	0	0	0	0	0	Unassigned
OTU373	0	1	1	0	2	1	0	0	0	0	0	0	0	0	0	0	0	0	0	0	0	0	0	Unassigned
OTU399	3	0	0	0	1	0	0	0	0	0	0	1	0	0	0	2	0	0	0	0	0	0	0	Unassigned
OTU412	1	0	0	0	0	6	0	0	2	0	0	0	0	0	0	0	0	0	0	0	0	0	0	Unassigned
OTU396	9	0	0	0	0	0	0	0	0	0	0	0	0	0	0	0	0	0	0	0	0	0	0	k__Bacteria;p__Firmicutes;c__Clostridia;o__Clostridiales
OTU603	0	0	0	0	0	0	0	0	0	0	0	0	8	0	0	0	0	0	0	0	0	0	0	k__Bacteria;p__Proteobacteria;c__Alphaproteobacteria;o__Rhodospirillales;f__Rhodospirillaceae
OTU380	0	0	0	0	1	0	0	0	0	0	0	0	0	1	0	0	0	1	0	0	0	0	0	Unassigned
OTU591	0	0	0	0	0	0	0	0	0	0	0	0	0	2	0	0	0	1	0	1	1	1	2	k__Bacteria;p__Firmicutes;c__Bacilli;o__Lactobacillales;f__Streptococcaceae;g__Lactococcus
OTU428	0	0	0	0	0	0	0	0	0	0	0	0	0	0	0	3	0	1	0	0	0	0	3	Unassigned
OTU293	0	1	0	2	1	3	0	0	0	0	0	0	0	0	0	0	0	0	0	0	0	0	0	Unassigned
OTU533	0	0	0	0	1	0	1	0	1	0	0	0	0	0	0	0	0	2	0	0	1	1	1	Unassigned
OTU284	0	0	0	2	0	0	0	0	0	0	0	0	0	0	0	0	0	0	0	0	0	0	0	Unassigned
OTU596	0	0	0	0	0	0	1	0	0	0	0	0	4	0	0	0	0	0	0	0	0	1	1	Unassigned
OTU505	1	0	3	0	0	0	1	0	0	0	0	0	0	0	0	0	0	0	0	0	0	0	0	k__Bacteria;p__Firmicutes;c__Clostridia;o__Clostridiales;f__Mogibacteriaceae
OTU421	0	0	0	0	0	0	0	0	0	0	0	0	0	0	0	0	0	2	2	0	2	1	0	k__Bacteria;p__Firmicutes;c__Clostridia;o__Clostridiales;f__Ruminococcaceae
OTU635	0	0	1	0	0	1	0	0	0	0	0	0	0	0	0	0	0	0	2	0	0	0	0	k__Bacteria;p__Firmicutes;c__Clostridia;o__Clostridiales;f__Ruminococcaceae
OTU378	1	0	0	0	0	0	0	0	0	0	0	0	0	0	0	0	0	0	0	0	0	0	0	Unassigned
OTU462	0	0	0	0	0	0	0	0	0	0	0	2	0	0	0	0	0	0	0	0	0	0	0	Unassigned
OTU580	0	0	0	0	0	0	0	0	0	0	0	0	0	0	2	0	0	0	0	3	0	0	2	k__Bacteria;p__Bacteroidetes;c__Bacteroidia;o__Bacteroidales;f__Odoribacteraceae;g__Odoribacter
OTU606	0	0	0	0	0	0	0	0	1	0	0	0	1	0	0	0	0	0	1	0	0	0	0	k__Bacteria;p__Bacteroidetes;c__Bacteroidia;o__Bacteroidales;f__Prevotellaceae;g__Prevotella
OTU631	0	0	0	0	0	0	0	0	0	0	0	0	0	0	0	3	0	0	0	0	0	0	0	Unassigned
OTU566	0	0	0	0	0	0	0	0	0	0	0	0	0	0	0	0	0	4	0	0	0	2	0	k__Bacteria;p__Tenericutes;c__Mollicutes;o__RF39
OTU559	0	2	0	0	1	0	0	0	1	0	1	0	0	0	0	0	0	0	0	0	0	0	0	Unassigned
OTU646	0	0	0	0	0	0	0	0	2	0	0	0	0	0	0	0	1	0	0	0	0	0	0	Unassigned
OTU622	0	0	0	1	1	1	0	0	0	0	0	0	0	0	2	0	0	0	0	0	0	0	0	Unassigned
OTU476	0	0	0	1	0	0	0	0	0	0	0	0	0	0	0	0	0	0	0	0	0	0	0	k__Bacteria;p__Firmicutes;c__Clostridia;o__Clostridiales
OTU512	0	0	3	0	2	0	0	0	0	0	0	0	0	0	0	0	0	0	0	0	0	0	0	k__Bacteria;p__Firmicutes;c__Clostridia;o__Clostridiales
OTU556	0	0	0	1	0	0	0	2	0	1	0	0	0	0	0	0	0	0	0	0	0	0	0	k__Bacteria;p__Firmicutes;c__Clostridia;o__Clostridiales;f__Lachnospiraceae
OTU480	4	0	0	0	0	0	0	0	0	0	0	0	0	0	0	0	0	0	0	0	0	0	0	Unassigned
OTU621	0	0	0	0	0	0	0	0	0	0	0	0	2	1	2	0	0	0	0	1	0	0	0	k__Bacteria;p__Proteobacteria;c__Gammaproteobacteria;o__Pseudomonadales;f__Pseudomonadaceae;g__Pseudomonas
OTU410	0	0	0	0	1	0	0	0	0	0	0	0	2	0	0	0	0	0	0	0	0	0	0	Unassigned
OTU583	0	0	0	0	0	0	0	0	0	0	0	0	1	2	1	0	0	0	0	0	2	0	0	k__Bacteria;p__Actinobacteria;c__Actinobacteria;o__Bifidobacteriales;f__Bifidobacteriaceae
OTU463	0	0	0	0	0	0	0	0	0	0	0	1	0	0	0	0	0	0	0	0	0	0	0	k__Bacteria;p__Tenericutes;c__Mollicutes;o__RF39
OTU593	0	0	0	0	0	0	1	0	1	0	0	0	0	1	0	0	0	0	0	0	0	0	2	Unassigned
OTU439	0	1	1	0	0	0	1	0	0	1	0	0	0	0	0	0	0	0	0	0	0	0	0	k__Bacteria;p__Bacteroidetes;c__Bacteroidia;o__Bacteroidales;f__S24-7
OTU422	0	0	0	0	0	0	0	0	0	0	0	0	0	0	0	0	0	0	0	0	3	2	1	Unassigned
OTU629	0	0	0	0	0	0	0	0	0	0	0	0	0	0	0	0	0	0	0	0	0	0	0	k__Bacteria;p__Firmicutes;c__Clostridia;o__Clostridiales
OTU516	0	0	0	2	0	0	0	0	0	0	0	0	1	0	0	0	0	0	0	0	0	0	0	Unassigned
OTU655	1	0	0	0	0	1	0	1	0	0	0	0	0	0	0	0	0	0	0	0	0	0	0	k__Bacteria;p__Firmicutes;c__Clostridia;o__Clostridiales
OTU525	0	0	0	0	1	0	0	0	0	0	0	0	0	0	0	0	0	0	0	0	0	0	0	Unassigned
OTU307	0	0	0	1	3	0	0	0	0	0	0	0	0	0	0	0	0	0	0	0	0	0	0	Unassigned
OTU458	0	0	0	1	1	0	0	0	0	0	0	0	0	0	0	0	0	0	0	0	0	0	0	Unassigned
OTU518	0	0	1	3	0	0	0	0	0	0	0	0	0	0	0	0	0	0	0	0	0	0	0	k__Bacteria;p__Firmicutes;c__Clostridia;o__Clostridiales;f__Lachnospiraceae
OTU513	1	0	0	1	1	0	0	0	0	0	0	0	0	0	0	0	0	0	0	0	0	0	0	Unassigned
OTU614	0	0	0	0	0	0	0	0	0	0	0	0	1	2	1	0	0	0	0	0	0	0	1	k__Bacteria;p__Firmicutes;c__Clostridia;o__Clostridiales;f__Ruminococcaceae;g__Oscillospira
OTU602	0	0	0	0	0	0	0	0	0	0	0	0	5	0	0	0	0	0	0	0	0	0	0	Unassigned
OTU589	0	0	0	0	0	0	0	0	0	0	0	0	0	0	0	0	0	0	1	0	1	1	2	Unassigned
OTU573	0	0	0	0	0	0	0	0	0	0	0	0	1	0	0	0	0	2	2	0	0	0	0	Unassigned
OTU424	0	0	0	0	0	0	0	0	0	0	0	0	5	0	0	0	0	0	0	0	0	0	0	Unassigned
OTU457	1	0	0	0	0	0	0	0	0	0	0	0	0	0	0	0	0	0	0	0	0	0	0	Unassigned
OTU653	0	0	0	0	0	0	0	0	0	0	0	0	0	0	0	0	0	0	0	0	0	0	0	Unassigned
OTU592	0	0	0	0	0	0	0	0	0	0	0	0	0	0	0	0	0	0	0	0	1	0	3	Unassigned
OTU473	0	0	0	0	0	0	0	0	0	0	0	0	0	0	0	0	0	0	0	0	0	0	0	Unassigned
OTU601	0	0	0	0	0	0	0	0	0	0	0	0	3	0	0	0	1	0	0	0	0	0	0	Unassigned
OTU475	0	0	1	0	0	0	0	0	1	0	0	0	0	0	0	0	0	0	0	0	0	0	0	k__Bacteria;p__Firmicutes;c__Clostridia;o__Clostridiales
OTU508	1	0	2	0	0	0	0	0	0	1	0	0	0	0	0	0	0	0	0	0	0	0	0	Unassigned
OTU564	0	0	0	0	0	0	0	0	0	0	0	1	0	0	0	0	0	0	0	0	0	0	0	Unassigned
OTU519	0	0	0	2	0	0	0	0	0	0	0	0	0	0	0	0	0	0	0	0	0	0	1	Unassigned
OTU515	1	1	0	2	0	0	0	0	0	0	0	0	0	0	0	0	0	0	0	0	0	0	0	Unassigned
OTU409	0	0	0	0	1	3	0	0	0	0	0	0	0	0	0	0	0	0	0	0	0	0	0	Unassigned
OTU567	0	0	1	1	0	0	0	0	0	0	0	0	0	0	0	0	0	1	0	0	0	0	0	Unassigned
OTU649	0	0	0	0	0	0	0	0	0	0	0	0	0	0	0	0	0	0	0	0	0	0	0	Unassigned
OTU647	0	0	0	0	0	0	0	0	0	0	0	0	0	0	0	0	0	0	0	0	0	0	0	Unassigned
OTU509	0	0	3	0	0	0	0	0	0	0	0	0	0	0	0	0	0	0	0	0	0	0	0	Unassigned
OTU619	0	0	0	0	0	0	0	0	0	0	0	0	0	0	2	0	0	0	0	0	0	0	0	Unassigned
OTU416	0	0	0	0	0	0	0	3	0	0	0	0	0	0	0	0	0	0	0	0	0	0	0	k__Bacteria;p__Firmicutes;c__Clostridia;o__Clostridiales
OTU470	0	0	0	0	0	0	0	0	0	0	0	0	0	0	0	0	0	0	0	0	0	0	0	k__Bacteria;p__Firmicutes;c__Bacilli;o__Lactobacillales;f__Lactobacillaceae;g__Lactobacillus
OTU586	0	0	0	0	0	0	0	0	0	0	0	0	0	0	0	0	0	0	0	0	0	2	0	Unassigned
OTU547	0	0	0	0	0	0	2	0	0	0	0	1	0	0	0	0	0	0	0	0	0	0	0	Unassigned
OTU597	0	0	0	0	0	0	0	0	0	0	0	0	3	0	0	0	0	0	0	0	0	0	0	Unassigned
OTU445	0	0	0	0	0	0	0	0	0	0	1	0	0	0	0	0	0	0	0	0	0	0	0	Unassigned
OTU576	0	0	0	0	0	0	0	0	0	0	0	0	0	0	0	0	0	1	2	0	0	0	0	k__Bacteria;p__Firmicutes;c__Clostridia;o__Clostridiales;f__Ruminococcaceae;g__Oscillospira
OTU474	0	0	0	0	0	0	0	0	0	0	0	0	0	0	0	0	0	0	0	0	0	0	0	k__Bacteria;p__Firmicutes;c__Clostridia;o__Clostridiales;f__Ruminococcaceae
OTU383	0	0	0	0	0	0	0	0	0	0	0	0	0	0	0	0	0	0	0	0	0	0	0	Unassigned
OTU594	0	1	0	0	0	0	0	0	0	0	0	0	2	0	0	0	0	0	0	0	0	0	0	Unassigned
OTU529	0	0	0	0	1	1	1	0	0	0	0	0	0	0	0	0	0	0	0	0	0	0	0	Unassigned
OTU443	0	0	0	0	0	0	0	0	0	0	0	0	0	0	0	0	0	0	0	0	0	0	0	Unassigned
OTU641	0	0	0	0	0	0	0	0	0	0	1	0	0	0	0	0	0	0	0	0	0	0	0	Unassigned
OTU618	0	0	0	0	0	0	0	0	0	0	0	0	0	2	0	0	0	0	0	0	1	0	0	Unassigned
OTU595	0	0	0	0	0	0	0	0	0	0	0	0	2	0	0	0	0	0	0	0	0	0	0	Unassigned
OTU543	0	0	0	0	0	0	2	0	0	0	0	0	0	0	0	0	0	0	0	0	0	0	0	Unassigned
OTU530	0	0	0	0	1	0	0	0	0	0	0	0	0	0	0	0	0	0	0	0	0	0	0	Unassigned
OTU588	0	0	0	0	0	0	0	0	0	0	0	0	0	0	0	0	0	0	0	0	0	2	0	k__Bacteria;p__Bacteroidetes;c__Bacteroidia;o__Bacteroidales;f__Paraprevotellaceae;g__CF231
OTU479	2	0	0	0	0	0	0	0	0	0	0	0	0	0	0	0	0	0	0	0	0	0	0	Unassigned
OTU630	0	0	0	0	0	0	0	0	0	0	0	0	0	0	0	0	0	0	0	0	0	0	0	Unassigned
OTU570	0	0	0	0	0	0	0	0	0	0	0	0	0	0	0	0	0	0	2	0	0	0	0	Unassigned
OTU658	0	0	0	0	0	0	0	0	0	0	0	0	0	0	0	0	0	0	0	0	0	0	0	Unassigned
OTU485	2	0	0	0	0	0	0	0	0	0	0	0	0	0	0	0	0	0	0	0	0	0	0	Unassigned
OTU488	2	0	0	0	0	0	0	0	0	0	0	0	0	0	0	0	0	0	0	0	0	0	0	Unassigned
OTU600	0	0	0	0	0	0	0	0	0	0	0	0	2	0	0	0	0	0	0	0	0	0	0	Unassigned
OTU640	0	0	0	0	0	0	0	0	0	0	0	0	0	0	0	0	0	0	0	0	0	0	0	Unassigned
OTU538	0	0	0	0	0	2	0	0	0	0	0	0	0	0	0	0	0	0	0	0	0	0	0	Unassigned
OTU623	0	0	0	0	0	0	0	0	0	0	0	0	0	0	0	2	0	0	0	0	0	0	0	Unassigned
OTU575	0	0	0	0	0	0	0	0	0	0	0	0	0	0	0	0	0	0	2	0	0	0	0	Unassigned
OTU607	0	0	0	0	0	0	0	0	0	0	0	0	2	0	0	0	0	0	0	0	0	0	0	Unassigned
OTU627	0	0	0	0	0	0	0	0	0	0	0	0	0	0	0	0	0	0	0	0	0	0	0	Unassigned
OTU499	0	2	0	0	0	0	0	0	0	0	0	0	0	0	0	0	0	0	0	0	0	0	0	Unassigned
OTU608	0	0	0	0	0	0	0	0	0	0	0	0	2	0	0	0	0	0	0	0	0	0	0	Unassigned
OTU440	0	0	0	0	0	0	0	0	0	0	0	0	0	0	0	0	0	0	0	0	0	0	0	Unassigned
OTU582	0	0	0	0	0	0	0	0	0	0	0	0	0	0	0	0	0	0	0	0	2	0	0	Unassigned
OTU568	0	0	0	0	0	0	0	0	0	0	0	0	0	0	0	0	0	0	2	0	0	0	0	Unassigned
OTU537	0	0	0	0	0	2	0	0	0	0	0	0	0	0	0	0	0	0	0	0	0	0	0	Unassigned
OTU609	0	0	0	0	0	0	0	0	0	0	0	0	2	0	0	0	0	0	0	0	0	0	0	Unassigned
OTU532	0	0	0	0	2	0	0	0	0	0	0	0	0	0	0	0	0	0	0	0	0	0	0	Unassigned
OTU574	0	0	0	0	0	0	0	0	0	0	0	0	0	0	0	0	0	0	2	0	0	0	0	Unassigned
OTU526	0	0	0	0	2	0	0	0	0	0	0	0	0	0	0	0	0	0	0	0	0	0	0	Unassigned
OTU444	0	0	0	0	0	0	0	0	0	0	0	0	0	0	0	0	0	0	0	0	0	0	0	Unassigned
OTU569	0	0	0	0	0	0	0	0	0	0	0	0	0	0	0	0	0	0	2	0	0	0	0	Unassigned
OTU651	0	0	0	0	0	0	0	0	0	0	0	0	0	0	0	0	0	0	0	0	0	0	0	Unassigned
OTU528	0	0	0	0	2	0	0	0	0	0	0	0	0	0	0	0	0	0	0	0	0	0	0	Unassigned
